# Supplementary material for: Mitochondrial movement during its association with chloroplasts in Arabidopsis thaliana
Source: Commun Biol. 2021 Mar 5;4:292. doi: 10.1038/s42003-021-01833-8 (PMC7935954; doi:10.1038/s42003-021-01833-8)
Supplement: Supplementary file 16 — Supplementary Data 1 [file 42003_2021_1833_MOESM16_ESM.xlsx]

## Sheet: Fig list
	Fig. 1d Speed distribution of mitochondrial movement
	Fig. 2b Distribution of direct distance between first and last point of mitochondria
	Fig. 2c Scatter plot of speed (µm/sec) and angle change (∆ _xD835__xDF3D_) of mitochondria at each time points
	Fig. 3 Different pattern in mitochondrial movements
	Fig. 4c Scatter plot of speed (µm/s) and angle change (∆ _xD835__xDF3D_) of mitochondria at each time points
	Fig.5c Quantification of number of mitochondria associate with F-actin on chloroplast.
	Fig. 6 b,c Mean migrated distance of mitochondria in cytochalasin-treated protoplasts and that in fixed cells
	Fig. 6d,e Scatter plot of speed µm/s) and angle change (y-axis) of mitochondria at each time points
	Fig. 7b Ratio of mitochondrial movement classified as having NA, PA, and CA with chloroplasts.
	Fig. 7c Scatter plot of speed µm/s) and angle change (∆ _xD835__xDF3D_)
	Fig .8 Different pattern of mitochondrial movements depend on association with chloroplast
	Supplementary Fig. 1 b Distribution of the distance between the first and last points in trajectories of mitochondrial movements in leaf mesophyll cells
	Supplementary Fig. 1 c Scatter plot of speed (µm/ss) and angle changes (y-axis) of mitochondria in leaf mesophyll cells
	Supplementary Fig. 3 Effect of cytoskeletal inhibitors on the distance of mitochondrial migration.
	Supplementary Fig. 4 Effects of cytoskeletal inhibitors on the speed distribution of mitochondrial movement.
	Supplementary Fig. 6 Characterization of mitochondrial movements in cytochalasin-treated protoplasts expressing Lifeact-Citrine gene.
	Supplementary Fig. 7 Number of wiggling mitochondria in F-actin-disrupted protoplasts.
	Supplementary Fig. 8 Mitochondrial movements in leaf mesophyll cells are influenced by their association with chloroplasts.
	Supplementary Fig. 9 Characterization of three distinct movements of mitochondria associated with chloroplast in leaf mesophyll cell.
	Supplementary Fig. 10 Relationship between mitochondrial speed and association with chloroplasts.
	Supplementary Fig. 11 MSD analysis of mitochondrial movement.
	Supplementary Fig. 12 MSD analysis of mitochondrial movement associating with or without chloroplast.
	Supplementary Fig. 13 MSD analysis of mitochondrial movement in oryzalin-treated cell.
	Supplementary Fig. 14 Comparison of speeds of mitochondrial movement between protoplast and leaf mesophyll cells
	Supplementary Fig. 16 Interaction between mitochondrion and mobile chloroplast in F-actin-disrupted protoplasts.

## Sheet: Fig.1d
Fig. 1d Speed distribution of mitochondrial movement
			All						Wiggle (Distance < 5 µm)						Directional (Distance > 5 µm)
		(µms-1)	No. 1	No. 2	No. 3	Total		(µms-1)	No. 1	No. 2	No. 3	Total		(µms-1)	No. 1	No. 2	No. 3	Total
		<0.05	2	9	5	16		<0.05	2	8	5	15		<0.05	0	0	0	0
		0.05-0.10	15	27	9	51		0.05-0.10	14	29	9	52		0.05-0.10	0	0	0	0
		0.10-0.15	20	18	15	53		0.10-0.15	19	13	13	45		0.10-0.15	0	0	0	0
		0.15-0.20	19	17	9	45		0.15-0.20	16	15	6	37		0.15-0.20	0	0	0	0
		0.20-0.25	14	9	6	29		0.20-0.25	3	3	1	7		0.20-0.25	0	0	3	3
		0.25-0.30	11	12	7	30		0.25-0.30	0	0	1	1		0.25-0.30	0	1	2	3
		0.30-0.35	8	11	4	23		0.30-0.35	1	2	2	5		0.30-0.35	2	1	0	3
		0.35-0.40	8	11	2	21		0.35-0.40	1	1	0	2		0.35-0.40	2	3	1	6
		0.40-0.45	7	6	1	14		0.40-0.45	1	2	0	3		0.40-0.45	0	1	0	1
		0.45-0.50	5	5	1	11		0.45-0.50	0	1	0	1		0.45-0.50	0	2	0	2
		0.50-0.55	6	2	4	12		0.50-0.55	0	1	1	2		0.50-0.55	0	0	0	0
		0.55-0.60	2	1	0	3		0.55-0.60	0	0	0	0		0.55-0.60	0	0	0	0
		0.60-0.65	3	3	0	6		0.60-0.65	0	0	0	0		0.60-0.65	0	1	0	1
		0.65-0.70	1	1	1	3		0.65-0.70	0	0	0	0		0.65-0.70	0	1	0	1
		0.70-0.75	0	1	0	1		0.70-0.75	0	0	0	0		0.70-0.75	0	1	0	1
		0.75-0.80	0	4	0	4		0.75-0.80	0	0	0	0		0.75-0.80	0	1	0	1
		0.80-0.85	2	1	0	3		0.80-0.85	0	0	0	0		0.80-0.85	1	1	0	2
		0.85-0.90	0	0	0	0		0.85-0.90	0	0	0	0		0.85-0.90	0	0	0	0
		0.90-0.95	2	1	1	4		0.90-0.95	0	0	0	0		0.90-0.95	0	0	0	0
		0.95-1.00	1	0	0	1		0.95-1.00	0	0	0	0		0.95-1.00	0	1	0	1
		>1.00	1	2	1	4		>1.00	0	0	0	0		>1.00	0	0	0	0
		total	127	141	66	334		Total	57	75	38	170		Total	5	14	6	25

## Sheet: Fig.2b
Fig. 2b Distribution of direct distance between first and last point of mitochondria
		Distance (µm)						Frequency (n)
		No.1	No.2	No.3			Distance(µm)	No. 1	No. 2	No. 3
		0.0170294	0.0407185	0.0233452			0	10	13	9
		0.0295466	0.0526972	0.0502494			0.2	3	15	10
		0.0710634	0.0531507	0.0631269			0.4	2	9	2
		0.127577	0.0759276	0.114237			0.6	7	9	8
		0.138752	0.0813449	0.129124			0.8	5	4	3
		0.140656	0.0873212	0.145437			1	10	9	3
		0.169163	0.113596	0.15095			1.2	8	8	1
		0.173185	0.118072	0.195778			1.4	8	4	2
		0.174951	0.123065	0.195778			1.6	6	1	2
		0.181466	0.158902	0.202714			1.8	5	8	3
		0.300376	0.172931	0.235476			2	3	2	3
		0.335013	0.180768	0.245098			2.2	3	5	1
		0.399336	0.185219	0.287571			2.4	4	1	4
		0.4478	0.210219	0.290248			2.6	7	6	0
		0.576011	0.212349	0.349824			2.8	5	1	2
		0.607474	0.227695	0.367459			3	3	4	2
		0.616623	0.262718	0.37071			3.2	1	6	2
		0.622487	0.266092	0.498523			3.4	3	2	2
		0.685246	0.28324	0.534585			3.6	1	1	3
		0.695035	0.302875	0.634415			3.8	4	1	1
		0.731327	0.306158	0.69683			4	3	2	0
		0.769983	0.320035	0.703856			4.2	4	1	0
		0.808639	0.333912	0.705			4.4	1	2	0
		0.847295	0.34779	0.712338			4.6	0	3	0
		0.885951	0.361667	0.729729			4.8	2	0	0
		0.924607	0.375545	0.74629			5	1	1	4
		0.963263	0.389422	0.775484			5.2	0	1	0
		1.00192	0.403299	0.807322			5.4	0	0	1
		1.04057	0.417177	0.854584			5.6	0	0	0
		1.07923	0.431054	0.854584			5.8	0	0	0
		1.11789	0.444932	1.04501			6	0	2	1
		1.13889	0.458809	1.16879			6.2	1	3	0
		1.14412	0.542728	1.17717			6.4	1	0	1
		1.1501	0.585623	1.31131			6.6	0	1	0
		1.15654	0.589207	1.55745			6.8	0	1	0
		1.16015	0.589207	1.56976			7	0	1	0
		1.1952	0.626932	1.60968			7.2	0	0	0
		1.20688	0.648767	1.75704			7.4	0	0	0
		1.21039	0.683994	1.80891			7.6	0	0	0
		1.23385	0.733226	1.81417			7.8	0	0	0
		1.25204	0.746537	1.91493			8	0	0	0
		1.27251	0.770824	2.01902			8.2	0	0	0
		1.27647	0.780974	2.13624			8.4	0	0	0
		1.29844	0.78369	2.15778			8.6	0	0	0
		1.30037	0.788064	2.31476			8.8	0	1	0
		1.31117	0.790537	2.41656			9	1	0	0
		1.32716	0.793053	2.48437			9.2	0	0	0
		1.33734	0.857173	2.55063			9.4	0	0	0
		1.34982	0.910027	2.5725			9.6	0	2	0
		1.35273	0.910027	2.82693			9.8	0	0	0
		1.35815	0.967465	2.92307			>10	2	1	0
		1.36897	1.00408	3.07315
		1.4211	1.01962	3.08971
		1.47163	1.05005	3.22999
		1.47306	1.05609	3.3752
		1.49647	1.06285	3.53292
		1.5219	1.12543	3.55552
		1.55388	1.14589	3.71998
		1.5812	1.16327	3.76941
		1.58979	1.17193	3.77892
		1.60131	1.20293	3.91386
		1.61877	1.21765	5.02528
		1.61963	1.22977	5.04885
		1.62669	1.24042	5.04885
		1.63843	1.2791	5.11163
		1.78626	1.31576	5.44916
		1.81825	1.3661	6.03329
		1.82558	1.38332	6.4384
		1.86014	1.42001
		1.8778	1.4425
		1.95625	1.56656
		2.05533	1.58388
		2.10008	1.62402
		2.14192	1.83501
		2.20383	1.86253
		2.22557	1.87557
		2.35069	1.9118
		2.44342	1.91678
		2.4453	1.92158
		2.45564	1.92721
		2.49994	1.94532
		2.60532	2.02757
		2.6084	2.09812
		2.62653	2.21389
		2.71408	2.22765
		2.72002	2.24808
		2.79303	2.26848
		2.79916	2.32828
		2.82337	2.45883
		2.84933	2.50442
		2.86685	2.61974
		2.90702	2.65659
		2.91669	2.76488
		3.00481	2.76539
		3.0147	2.77871
		3.08377	2.7846
		3.25617	2.94947
		3.56529	3.07294
		3.57333	3.10655
		3.5771	3.11023
		3.78562	3.1479
		3.81044	3.2404
		3.81044	3.25686
		3.82607	3.26435
		3.98802	3.34629
		4.04193	3.34674
		4.18598	3.3767
		4.186	3.53417
		4.21878	3.53434
		4.28382	3.76132
		4.3118	3.93124
		4.35392	4.03412
		4.53982	4.18095
		4.81273	4.25189
		5.1425	4.44678
		5.58885	4.59254
		6.39546	4.68508
		6.44648	4.69773
		8.90712	4.72708
		9.1146	5.15777
		10.8251	5.32411
		15.511	6.06503
			6.19818
			6.23655
			6.26209
			6.36179
			6.7745
			6.85178
			7.13718
			8.95046
			9.62011
			9.66361
			10.6576

## Sheet: Fig.2c
Fig. 2c Scatter plot of speed (µm/sec) and angle change (∆ 𝜽) of mitochondria at each time points
		Distance < 5 µm						5 µm < Distance
		Protoplast	ID; Miitchondria	Len (µm)	v (µm sec-1)	∆(𝜽)		Protoplast	ID; Miitchondria	Len (µm)	v (µm sec-1)	∆(𝜽)
		No.1	1	0.067624	0.024	80.504		No.1	7	0.19973	0.209	116.872
			1	0.112058	0.072	134.238			7	0.263388	0.112	62.139
			1	0.0910055	0.049	91.06			7	0.198204	0.207	87.309
			1	0.106963	0.046	175.118			7	0.149215	0.136	50.292
			1	0.0563205	0.051	129.663			7	0.178362	0.232	142.351
			1	0.0392938	0.079	13.217			7	0.125718	0.083	101.244
			1	0.0548179	0.015	37.891			7	0.0500899	0.168	53.707
			1	0.0690652	0.044	90.371			7	0.287265	0.239	12.495
			1	0.142056	0.074	54.924			7	1.29651	1.014	9.971
			1	0.0608276	0.108	155.244			7	1.95919	0.709	28.523
			1	0.0442832	0.017	60.207			7	2.15907	0.207	0.517
			1	0.0337343	0.012	30.661			7	2.26269	0.414	95.362
			1	0.073171	0.04	170.919			7	2.63144	0.556	16.687
			1	0.110476	0.061	62.025			7	3.0822	0.451	41.151
			1	0.104355	0.084	155.294			7	3.75167	0.81	36.126
			1	0.0950158	0.053	44.312			7	4.21405	0.475	17.049
			1	0.163686	0.071	103.4			7	4.28271	0.072	7.115
			1	0.140616	0.046	137.633			7	4.70904	0.49	12.046
			1	0.171493	0.038	149.365			7	4.73443	0.041	79.992
			1	0.284677	0.135	74.778			7	4.7987	0.104	104.705
			1	0.255838	0.031	134.191			7	5.12152	0.406	13.35
			1	0.229473	0.074	84.676			7	5.4075	0.423	13.324
			1	0.226524	0.045	158.129			7	5.42627	0.05	23.025
			1	0.406864	0.18	84.053			7	5.58885	0.256	16.677
			1	0.376694	0.06	125.258
			1	0.375069	0.009	9.036			22	0.304002	0.243	0.827
			1	0.302185	0.091	42.87			22	0.138924	0.245	152.987
			1	0.4478	0.193	169.929			22	0.22427	0.148	23.341
									22	0.250082	0.047	24.015
			3	0.221359	0.022	144.99			22	0.351518	0.135	1.32
			3	0.496025	0.707	53.297			22	0.46664	0.125	6.088
			3	0.972898	0.476	10.396			22	0.775945	0.338	11.287
			3	1.72713	0.775	15.646			22	0.732181	0.222	127.638
			3	2.39359	0.695	9.709			22	0.986566	0.377	35.001
			3	2.68182	0.336	47.128			22	1.06112	0.078	57.027
			3	2.83191	0.15	31.405			22	0.986931	0.088	131.839
			3	2.8462	0.086	83.666			22	0.960171	0.059	94.784
			3	3.18903	0.344	85.348			22	1.0516	0.186	51.119
			3	3.02715	0.18	159.521			22	1.13811	0.111	15.06
			3	2.93857	0.095	5.842			22	1.20476	0.452	55.622
			3	3.18709	0.268	178.521			22	1.44965	0.356	18.352
			3	3.12497	0.283	84.081			22	2.07214	0.701	8.1
			3	2.47449	0.696	61.132			22	2.67491	0.689	10.859
			3	2.31877	0.164	6.612			22	3.48038	0.924	8.673
			3	2.00564	0.316	26.058			22	3.54843	0.067	26.891
			3	1.8408	0.165	8.934			22	4.29067	0.742	4.19
			3	2.41165	0.57	178.718			22	4.86793	0.643	25.682
			3	1.78205	0.63	177.048			22	5.39206	0.526	19.351
			3	1.99979	0.218	178.937			22	5.92614	0.589	30.937
			3	2.34953	0.353	10.517			22	5.99039	0.092	21.944
			3	2.07077	0.279	175.564			22	6.39546	0.605	4.957
			3	1.79218	0.293	13.333
			3	1.52874	0.268	11.479			32	0.698342	0.312	32.187
			3	1.19881	0.33	12.513			32	1.32554	0.649	2.317
			3	1.01378	0.193	18.831			32	2.36402	1.053	2.403
			3	0.94234	0.486	49.337			32	3.09695	0.74	1.51
			3	0.837449	0.165	142.586			32	3.40943	0.389	45.545
									32	3.48484	0.087	4.318
			4	0.0453542	0.096	171.65			32	3.50361	0.021	54.243
			4	0.279952	0.238	178.052			32	3.59028	0.098	52.809
			4	0.311077	0.088	73.572			32	3.6104	0.035	27.502
			4	0.408824	0.106	34.645			32	3.52288	0.087	122.083
			4	0.270407	0.187	167.712			32	3.34458	0.182	7.371
			4	0.281256	0.027	57.872			32	3.35996	0.028	134.204
			4	0.338723	0.072	103.64			32	3.38382	0.067	126.108
			4	0.541502	0.214	9.066			32	3.4371	0.054	74.922
			4	0.550892	0.115	77.015			32	3.56531	0.164	46.325
			4	0.418417	0.138	86.092			32	3.66313	0.125	0.875
			4	0.615891	0.198	162.474			32	3.89245	0.295	2.504
			4	0.530405	0.086	173.018			32	4.70009	0.842	19.385
			4	0.369087	0.162	12.854			32	5.3455	0.652	5.457
			4	0.394167	0.044	127.685			32	5.83461	0.505	6.601
			4	0.431589	0.068	113.258			32	6.25071	0.443	7.054
			4	0.41	0.036	178.042			32	6.74633	0.518	1.923
			4	0.474664	0.064	117.657			32	7.82617	1.115	0.388
			4	0.436827	0.049	147.281			32	8.87152	1.078	1.729
			4	0.378724	0.09	1.983			32	8.90712	0.172	65.269
			4	0.104695	0.274	55.055
			4	0.117346	0.058	88.203			81	3.37552	1.604	19.661
			4	0.141156	0.08	154.208			81	4.93263	1.56	15.114
			4	0.196726	0.056	55.822			81	6.27518	1.345	6.723
			4	0.167869	0.039	141.226			81	6.43226	0.161	15.742
			4	0.156157	0.055	20.754			81	6.45848	0.073	81.616
			4	0.085	0.071	83.624			81	6.40585	0.098	54.229
			4	0.190079	0.17	82.899			81	6.6092	0.208	109.072
			4	0.607474	0.418	29.668			81	6.44648	0.329	133.347
			5	0.0230868	0.022	94.567			123	1.27577	0.739	11.377
			5	0.0228254	0.01	82.65			123	1.65942	0.432	36.366
			5	0.0371214	0.015	84.599			123	1.82092	0.178	49.857
			5	0.013	0.024	173.066			123	1.87442	0.311	61.365
			5	0.021095	0.01	111.98			123	2.00261	0.25	13.275
			5	0.0111803	0.013	176.075			123	1.98021	0.127	45.774
			5	0.0067082	0.014	89.991			123	2.14009	0.227	50.501
			5	0.023	0.026	68.866			123	2.26205	0.147	78.567
			5	0.0067082	0.021	150.127			123	2.41559	0.169	58.963
			5	0.0162788	0.015	5.823			123	2.26421	0.232	108.808
			5	0.0143178	0.009	93.382			123	2.40432	0.239	174.966
			5	0.00948683	0.004	100.041			123	3.62798	1.286	29.791
			5	0.0152643	0.011	90.52			123	3.83147	0.212	31.746
			5	0.0296142	0.029	141.372			123	3.9192	0.103	15.538
			5	0.0441475	0.021	90.439			123	4.04946	0.134	17.14
			5	0.0152643	0.035	127.238			123	4.16296	0.129	42.603
			5	0.0295466	0.035	5.535			123	5.56325	1.407	34.754
			5	0	0.029	155.761
			5	0.0196469	0.02	141.794		No. 2	3	2.0302	1.156	3.166
			5	0.0193132	0.039	178.017			3	3.1785	1.172	15.825
			5	0.00316228	0.022	178.444			3	3.7321	0.6	15.833
			5	0.0104403	0.011	136.986			3	4.051	0.34	0.312
			5	0.00824621	0.002	167.94			3	4.5623	0.57	8.854
			5	0.0230868	0.015	179.617			3	4.8507	0.32	2.072
			5	0.019799	0.042	169.354			3	5.0115	0.17	5.405
			5	0.0322025	0.041	113.886			3	5.1542	0.2	26.306
			5	0.00424264	0.031	143.708			3	5.1327	0.079	150.18
									3	5.4858	0.375	85.608
			5	0.0170294	0.017	158.695			3	5.8054	0.409	58.719
			6	0.0161555	0.06	167.893			3	6.314	0.571	9.049
			6	0.0566392	0.053	156.838			3	6.5077	0.213	1.092
			6	0.008544	0.049	168.341			3	6.7745	0.275	8.968
			6	0.204353	0.196	130.844
			6	0.531076	0.326	3.382			6	0.0569	0.062	124.05
			6	0.429773	0.127	148.899			6	0.0601	0.076	119.764
			6	0.0827103	0.401	31.132			6	0.0193	0.064	149.983
			6	0.23121	0.229	5.275			6	0.0982	0.081	91.711
			6	1.00488	0.81	16.095			6	0.0272	0.103	168.986
			6	1.23507	0.238	23.823			6	0.047	0.028	135.628
			6	0.995452	0.241	162.436			6	0.0161	0.061	141.175
			6	1.07698	0.094	143.596			6	0.0586	0.048	30.75
			6	0.876185	0.207	165.283			6	0.034	0.045	157.07
			6	0.960008	0.086	147.689			6	0.0449	0.011	103.887
			6	0.446175	0.518	170.707			6	0.1598	0.121	42.805
			6	0.727	0.287	176.402			6	0.4103	0.252	0.575
			6	0.969998	0.245	1.185			6	0.6436	0.28	47.474
			6	0.989184	0.076	69.678			6	0.5249	0.233	103.95
			6	1.47163	0.529	102.821			6	0.5412	0.046	38.726
									6	0.4825	0.065	137.45
			8	0.374809	0.244	57.878			6	0.617	0.134	152.011
			8	0.263097	0.137	127.379			6	1.0646	0.45	6.913
			8	0.168867	0.171	81.763			6	1.4859	0.421	2.823
			8	0.189011	0.209	19.974			6	1.6992	0.219	15.635
			8	0.214394	0.191	161.316			6	2.4386	0.755	1.057
			8	0.5108	0.406	17.944			6	2.7998	0.392	15.365
			8	0.402618	0.119	177.222			6	3.7505	0.96	30.533
			8	0.498515	0.097	143.269			6	4.3883	0.668	11.979
			8	0.621279	0.135	35.18			6	5.4046	1.025	7.312
			8	0.60784	0.021	153.65			6	7.2719	1.869	10.49
			8	0.615189	0.046	47.354			6	7.8771	0.653	20.297
			8	0.762094	0.157	101.529			6	8.9505	1.075	17.578
			8	1.28337	0.521	19.273
			8	2.03892	0.793	23.29			19	3.0936	1.715	28.428
			8	2.18304	0.145	22.346			19	3.6733	0.723	27.412
			8	1.83406	0.582	141.06			19	3.9028	0.259	4.499
			8	1.28736	0.548	57.966			19	4.3941	0.653	17.294
			8	0.473511	0.841	5.731			19	4.5348	0.227	14.574
			8	0.423118	0.052	13.845			19	4.7253	0.33	6.206
			8	0.206642	0.22	4.098			19	4.9056	0.284	1.703
			8	0.142695	0.084	15.046			19	5.1229	0.277	9.655
			8	0.129402	0.025	103.782			19	5.286	0.235	9.352
			8	0.379579	0.252	104.177			19	5.4166	0.165	6.811
			8	0.528663	0.184	38.506			19	5.4823	0.089	6.052
			8	0.190969	0.455	130.114			19	5.4632	0.035	166.424
			8	1.51451	1.357	138.489			19	5.5036	0.042	106.492
			8	2.89307	1.381	9.618			19	5.6189	0.244	79.814
			8	3.57333	0.7	18.212			19	5.646	0.048	4.482
									19	5.7581	0.197	0.469
			12	0.442974	0.212	23.651			19	5.7137	0.235	156.713
			12	0.768439	0.328	2.24			19	6.0023	0.321	126.791
			12	1.12176	0.354	8.719			19	5.9198	0.094	177.02
			12	1.1604	0.051	41.211			19	6.0486	0.135	134.412
			12	1.15366	0.116	54.635			19	5.9377	0.117	178.055
			12	1.31435	0.209	47.061			19	6.0082	0.084	129.093
			12	1.42599	0.217	25.903			19	5.9472	0.087	103.111
			12	1.2657	0.185	97.086			19	5.918	0.08	114.122
			12	1.32345	0.184	72.668			19	6.1671	0.254	99.617
			12	1.29717	0.027	125.979			19	6.1053	0.064	178.805
			12	1.11308	0.19	1.994			19	6.2621	0.174	166.833
			12	0.813686	0.306	25.301
			12	0.737143	0.107	56.626			31	0.7028	0.424	1.19
			12	0.644312	0.103	22.141			31	1.0147	0.311	3.093
			12	0.809764	0.202	168.449			31	1.3001	0.317	27.34
			12	0.745877	0.064	140.997			31	1.9968	0.753	5.633
			12	0.645418	0.101	12.688			31	2.9128	0.928	6.621
			12	0.79918	0.154	174.027			31	4.0534	1.165	6.248
			12	0.783148	0.037	115.062			31	4.3787	0.327	16.321
			12	0.795214	0.08	161.567			31	4.5636	0.185	3.397
			12	0.758046	0.041	123.069			31	4.8346	0.283	19.129
			12	0.46543	0.317	40.484			31	4.8988	0.156	50.855
			12	0.267172	0.199	25.471			31	5.8137	0.916	60.81
			12	0.470469	0.209	168.68			31	6.2378	0.446	22.162
			12	0.715252	0.249	21.899			31	6.624	0.394	29.276
			12	0.744342	0.083	80.277			31	6.7087	0.159	47.204
			12	1.08663	0.345	74.842			31	7.8081	1.135	41.701
			12	0.898246	0.197	159.246			31	8.6795	0.878	5.675
									31	8.8156	0.145	27.13
			13	0.0732393	0.09	175.926			31	8.8982	0.084	30.76
			13	0.339094	0.265	170.484			31	8.9037	0.067	74.84
			13	0.506274	0.169	8.963			31	8.9691	0.148	20.821
			13	0.47917	0.029	150.669			31	9.2326	0.264	62.269
			13	0.535197	0.06	131.506			31	9.4557	0.235	17.315
			13	0.453084	0.082	152.439			31	9.6091	0.191	18.777
			13	0.307846	0.148	15.885			31	9.7627	0.168	12.43
			13	0.257979	0.053	4.441			31	9.8572	0.182	35.967
			13	0.139946	0.129	3.077			31	10.0709	0.271	19.991
			13	0.0619839	0.091	12.977			31	10.4103	0.383	9.181
			13	0.0943663	0.083	31.002			31	10.6576	0.296	6.635
			13	0.27791	0.252	44.565
			13	0.502955	0.227	10.822			50	0.2294	0.096	3.213
			13	0.628542	0.132	15.919			50	0.7825	0.586	38.261
			13	0.651939	0.045	76.875			50	1.0412	0.259	10.061
			13	0.715671	0.067	76.897			50	1.3242	0.289	13.196
			13	0.639414	0.077	171.643			50	1.8751	0.576	30.878
			13	0.608395	0.031	9.828			50	1.935	0.126	48.773
			13	0.686073	0.083	155.314			50	1.9664	0.054	4.995
			13	0.68893	0.05	109.332			50	2.0223	0.059	35.209
			13	0.726815	0.039	89.896			50	2.0335	0.104	103.434
			13	0.669283	0.059	175.746			50	2.2047	0.185	59.509
			13	0.940989	0.272	168.123			50	2.1618	0.178	84.848
			13	0.820279	0.123	170.541			50	2.2884	0.129	112.48
			13	0.845431	0.028	141.812			50	2.1553	0.217	140.282
			13	0.86954	0.025	38.659			50	2.536	0.382	121.371
			13	0.970328	0.101	17.956			50	3.2554	0.745	13.549
			13	1.78626	0.818	9.92			50	3.3494	0.119	51.337
									50	3.4658	0.126	13.294
			14	0.0526308	0.104	168.25			50	4.2642	0.832	4.808
			14	0.145417	0.094	28.146			50	4.4596	0.246	24.373
			14	0.194064	0.052	17.353			50	5.1925	0.816	8.533
			14	0.55044	0.357	22.985			50	5.3884	0.268	19.933
			14	0.769188	0.223	14.542			50	5.3874	0.259	49.541
			14	1.13507	0.366	10.817			50	5.3238	0.318	14.554
			14	1.38616	0.25	2.489			50	5.2682	0.111	20.251
			14	1.45486	0.098	47.797			50	5.0908	0.18	50.866
			14	1.48629	0.033	25.35			50	5.3241	0.271	138.489
			14	1.63102	0.155	40.836
			14	1.70436	0.085	10.533			53	1.5629	0.434	12.649
			14	2.01055	0.306	28.532			53	2.4083	0.847	14.255
			14	2.05973	0.049	7.021			53	2.7217	0.321	9.202
			14	2.12985	0.07	5.448			53	2.9141	0.194	18.899
			14	1.95407	0.191	160.018			53	3.6959	0.92	29.071
			14	1.94284	0.089	57.162			53	3.8457	0.364	40.3
			14	1.96054	0.057	23.316			53	3.9986	0.463	10.743
			14	1.81345	0.149	117.009			53	4.0622	0.186	4.035
			14	1.86173	0.05	170.852			53	4.1704	0.19	13.154
			14	1.83159	0.03	163.171			53	5.2223	1.255	16.207
			14	1.83674	0.036	98.879			53	5.3545	0.196	19.482
			14	2.07704	0.261	105.604			53	5.1137	0.252	150.214
			14	2.284	0.229	4.677			53	5.2115	0.097	160.889
			14	2.10769	0.185	173.167			53	5.1594	0.053	167.014
			14	1.87793	0.248	2.192			53	5.1545	0.085	98.826
			14	1.79536	0.085	9.265			53	5.1578	0.007	27.85
			14	1.62108	0.184	32.519
			14	1.62669	0.077	112.408			57	2.271	0.663	0.912
									57	2.6277	0.356	2.052
			15	0.129692	0.091	21.429			57	3.6926	1.07	5.19
			15	0.140801	0.077	91.081			57	3.9944	0.303	11.276
			15	0.144156	0.047	30.975			57	4.1194	0.128	4.512
			15	0.152201	0.044	165.398			57	4.5305	0.432	29.412
			15	0.093723	0.147	145.52			57	5.3986	0.89	3.196
			15	0.145911	0.055	50.952			57	6.3006	0.911	20.453
			15	0.138755	0.137	136.585			57	7.1372	0.845	1.251
			15	0.159201	0.068	149.509
			15	0.12881	0.058	70.125			59	0.7513	0.392	2.454
			15	0.291496	0.176	75.711			59	1.1445	0.396	9.54
			15	0.393707	0.107	5.809			59	1.4444	0.3	4.986
			15	0.573464	0.186	3.038			59	1.6405	0.21	22.673
			15	0.875665	0.307	0.778			59	1.8718	0.238	4.495
			15	0.9539	0.08	7.193			59	2.8147	0.95	4.894
			15	0.878309	0.08	145.513			59	3.4029	0.608	10.76
			15	0.879801	0.021	115.143			59	3.9325	0.589	14.757
			15	0.966096	0.148	143.753			59	4.1122	0.184	12.703
			15	1.0289	0.073	20.214			59	4.3069	0.239	25.679
			15	1.10051	0.073	15.088			59	4.5098	0.236	3.261
			15	1.17066	0.071	10.565			59	4.9561	0.485	5.774
			15	1.22701	0.057	12.389			59	5.8853	1.111	14.843
			15	1.12377	0.107	174.787			59	6.609	0.726	25.602
			15	1.2392	0.116	157.535			59	6.8518	0.273	31.815
			15	1.14652	0.096	160.451
			15	1.13624	0.012	14.381			100	0.3329	0.263	91.418
			15	1.10192	0.037	52.298			100	0.1549	0.23	165.117
			15	1.1251	0.037	103.425			100	0.0362	0.15	75.064
			15	1.14412	0.02	53.721			100	0.0813	0.08	166.918
									100	0.1182	0.176	171.865
			16	0.371845	0.163	11.988			100	0.0411	0.086	142.863
			16	0.36034	0.038	118.411			100	0.1495	0.191	45.788
			16	0.378082	0.034	46.948			100	0.0472	0.157	162.406
			16	0.344372	0.202	169.959			100	0.0772	0.072	30.906
			16	0.597655	0.254	91.751			100	0.0558	0.066	171.724
			16	0.908119	0.416	48.818			100	0.0682	0.012	78.435
			16	1.53081	0.623	35.3			100	0.0652	0.046	112.845
			16	1.69713	0.224	42.845			100	0.4235	0.359	62.741
			16	1.91811	0.281	1.929			100	1.1526	0.731	4.563
			16	2.20852	0.291	39.842			100	1.5117	0.359	5.62
			16	2.35866	0.172	33.835			100	1.6598	0.153	10.923
			16	2.47684	0.131	2.21			100	2.272	0.733	52.153
			16	2.43506	0.255	77.729			100	2.1041	0.2	176.174
			16	2.49601	0.3	14.996			100	2.2787	0.186	123.393
			16	2.542	0.046	63.352			100	2.4476	0.295	37.805
			16	2.47608	0.536	91.916			100	2.4856	0.236	135.53
			16	2.43002	1.145	14.836			100	2.5794	0.446	160.84
			16	2.34198	0.37	29.276			100	2.629	0.557	18.11
			16	2.3482	0.097	11.933			100	3.8867	1.632	28.987
			16	2.40273	0.072	43.62			100	4.996	1.322	6.843
			16	2.43604	0.067	100.627			100	5.7771	1.15	23.258
			16	2.49049	0.205	18.014			100	6.0485	0.582	21.96
			16	2.53949	0.255	9.468			100	6.3618	0.753	8.803
			16	2.42051	0.278	165.524
			16	2.48631	0.078	79.371			128	2.5147	0.771	19.011
			16	2.40526	0.12	101.017			128	3.3705	0.953	17.248
			16	2.44407	0.06	79.895			128	3.5203	0.151	29.33
			16	2.44342	0.156	41.634			128	3.9154	0.407	21.296
									128	4.0189	0.122	46.06
			17	0.236326	0.074	67.398			128	4.2577	0.242	42.128
			17	0.292865	0.056	49.206			128	4.5737	0.377	24.988
			17	0.343052	0.065	44.331			128	5.2774	0.708	25.342
			17	0.341696	0.041	130.621			128	6.1982	1.104	42.296
			17	0.219009	0.134	110.565
			17	0.0977394	0.137	47.408			130	1.0458	0.205	11.999
			17	0.204414	0.125	89.998			130	1.3886	0.345	15.194
			17	0.101139	0.103	159.431			130	2.3452	1.03	32.878
			17	0.369969	0.384	74.896			130	3.4711	1.128	11.891
			17	0.461966	0.103	14.992			130	4.577	1.155	16.418
			17	0.539045	0.08	6.075			130	6.8255	1.136	4.3
			17	0.639225	0.101	13.626			130	7.729	0.908	12.703
			17	0.511391	0.303	129.413			130	7.8707	0.142	3.523
			17	0.362399	0.223	41.77			130	8.9994	1.131	11.54
			17	0.261396	0.328	15.973			130	9.6201	0.725	29.555
			17	0.338378	0.193	9.816
			17	0.355051	0.019	84.217			131	1.4952	1.13	4.681
			17	0.552888	0.208	54.111			131	3.0068	1.521	10.212
			17	0.57639	0.203	80.007			131	4.3985	1.392	1.474
			17	0.698411	0.147	111.5			131	5.7924	1.402	5.219
			17	0.97574	0.398	25.832			131	6.6279	0.836	5.029
			17	1.47445	0.512	20.549			131	7.6594	1.044	10.03
			17	1.78348	0.323	7.384			131	8.0775	0.459	16.922
			17	2.2022	0.43	30.121			131	8.9537	0.876	22.038
			17	2.4196	0.225	3.381			131	9.6636	0.918	42.758
			17	2.26491	0.155	169.81
			17	2.33999	0.14	116.513			132	0.9437	0.364	6.264
			17	2.6084	0.273	45.351			132	1.105	0.162	10.426
									132	1.5544	0.455	4.999
									132	2.1781	0.676	34.716
			18	0.655044	0.518	22.162			132	3.2833	1.158	2.325
			18	0.612839	0.115	120.998			132	4.4481	1.206	3.703
			18	0.668219	0.088	52.293			132	4.9103	0.462	10.524
			18	0.726779	0.164	123.333			132	5.477	0.572	10.552
			18	0.81434	0.087	67.32			132	6.065	0.59	11.518
			18	0.938285	0.124	1.85
			18	0.982671	0.082	57.538		No. 3	3	0.0474342	0.048	97.076
			18	1.02583	0.059	10.79			3	0.0751665	0.036	35.712
			18	1.02711	0.044	46.907			3	0.0749466	0.108	106.229
			18	1.08277	0.088	34.002			3	0.584511	0.526	4.471
			18	1.05088	0.07	167.832			3	1.13315	0.549	7.982
			18	0.965518	0.086	73.64			3	1.37872	0.25	13.747
			18	0.966235	0.083	77.981			3	1.55289	0.179	5.244
			18	1.07634	0.155	39.339			3	2.012	0.46	9.104
			18	0.957395	0.177	177.329			3	2.697	0.734	21.098
			18	0.985853	0.034	92.059			3	3.39323	0.759	8.523
			18	1.0742	0.156	93.893			3	3.76906	0.4	0.403
			18	1.10806	0.05	101.153			3	4.03508	0.272	6.088
			18	1.34332	0.309	92.673			3	4.14241	0.125	18.698
			18	1.60131	0.311	73.27			3	4.35298	0.224	8.789
									3	4.35404	0.04	68.386
			19	0.670559	0.259	26.143			3	4.34379	0.1	8.972
			19	0.685172	0.022	66.386			3	4.45096	0.122	66.817
			19	1.05198	0.524	108.331			3	4.57998	0.166	11.974
			19	1.40906	0.453	10.806			3	4.59395	0.014	24.907
			19	1.45826	0.082	21.969			3	4.63772	0.047	34.575
			19	1.44073	0.028	79.374			3	4.60983	0.036	161.796
			19	1.56732	0.201	176.208			3	4.64894	0.039	133.46
			19	1.48624	0.14	175.741			3	4.57574	0.082	145.949
			19	1.64352	0.195	85.197			3	4.57936	0.046	66.789
			19	1.96804	0.393	72.306			3	4.56412	0.039	160.627
			19	2.00626	0.314	118.633			3	4.57492	0.119	161.195
			19	2.12666	0.373	2.321			3	4.57991	0.007	125.016
			19	2.10716	0.225	31.836			3	5.04885	0.554	75.198
			19	2.22909	0.366	17.059
			19	2.25803	0.654	29.953			5	1.05231	0.615	38.895
			19	2.35817	0.236	11.426			5	1.95056	0.918	1.081
			19	2.28051	0.373	44.116			5	2.18373	0.261	19.817
			19	2.63423	0.879	21.451			5	2.68372	0.529	3.781
			19	2.84869	0.215	51.401			5	3.08654	0.403	16.17
			19	3.00258	0.173	33.24			5	3.26506	0.195	23.118
			19	3.16215	0.162	36.915			5	3.31006	0.049	44.412
			19	3.88851	0.727	11.791			5	3.36071	0.088	33.456
			19	3.78277	0.136	140.448			5	3.30568	0.086	175.376
			19	3.82252	0.134	145.521			5	3.37171	0.121	72.365
			19	4.1013	0.293	53.647			5	3.3485	0.035	171.91
			19	4.0354	0.123	139.954			5	3.37552	0.049	171.08
			19	4.01579	0.042	120.612			5	3.39749	0.056	11.063
			19	4.18598	0.225	75.529			5	3.42866	0.038	100.082
									5	3.47921	0.063	70.679
			20	0.24026	0.04	130.635			5	5.04885	0.164	22.956
			20	0.282689	0.046	146.829
			20	0.373712	0.095	0.915			26	0.109293	0.087	11.465
			20	0.202158	0.173	159.798			26	0.141534	0.045	50.006
			20	0.177102	0.055	66.465			26	0.112308	0.049	97.253
			20	0.264068	0.094	82.47			26	0.0325576	0.088	51.055
			20	0.261015	0.017	118.266			26	0.101671	0.091	147.295
			20	0.0834865	0.188	93.803			26	0.724304	0.826	168.02
			20	0.214574	0.148	168.671			26	1.14501	0.429	13.655
			20	0.299069	0.085	6.033			26	1.88336	0.749	3.397
			20	0.0970206	0.206	179.579			26	2.56955	0.715	11.417
			20	0.0935094	0.177	0.56			26	2.82313	0.271	8.353
			20	0.0905097	0.006	134.528			26	3.31487	0.547	8.28
			20	0.110982	0.116	7.435			26	3.41816	0.122	8.938
			20	0.199905	0.199	152.831			26	3.38857	0.038	110.608
			20	0.132061	0.155	171.027			26	3.44334	0.056	149.236
			20	0.514942	0.502	179.916			26	3.54775	0.109	24.829
			20	0.67037	0.155	12.442			26	3.63177	0.107	21.684
			20	0.708984	0.064	56.044			26	3.5745	0.071	176.861
			20	0.928204	0.226	66.499			26	3.61443	0.041	151.42
			20	0.89964	0.114	95.247			26	3.67217	0.588	82.47
			20	1.47272	0.635	67.555			26	3.69627	0.314	8.181
			20	1.89893	0.493	15.005			26	3.83621	0.338	15.146
			20	2.22743	0.328	25.041			26	4.00703	0.194	34.623
			20	2.3542	0.17	42.103			26	4.16912	0.183	56.084
			20	2.33424	0.02	130.374			26	4.365	0.225	2.495
			20	1.93528	0.488	41.091			26	4.4971	0.15	0.234
			20	1.82558	0.14	1.837			26	4.80705	0.333	5.623
									26	5.0511	0.257	1.324
			21	0.0631585	0.035	74.517			26	5.11163	0.064	2.47
			21	0.0691158	0.031	51.275
			21	0.0590593	0.036	172.477			51	0.665866	0.234	4.525
			21	0.035	0.031	62.258			51	0.930975	0.269	14.993
			21	0.0588727	0.05	33.384			51	1.10432	0.174	12.701
			21	0.0563649	0.078	170.197			51	1.34297	0.248	14.862
			21	0.0454863	0.013	159.722			51	1.66545	0.336	2.907
			21	0.0352278	0.021	85.042			51	2.02445	0.36	10.397
			21	0.0417732	0.028	157.242			51	2.26483	0.24	0.123
			21	0.0622977	0.029	1.887			51	2.61907	0.355	6.572
			21	0.0727324	0.044	60.062			51	2.83273	0.22	12.474
			21	0.058	0.031	71.059			51	3.40435	0.618	10.121
			21	0.0995389	0.052	53.919			51	3.5652	0.176	4.398
			21	0.178059	0.084	3.81			51	3.69724	0.14	3.573
			21	0.128693	0.061	166.473			51	3.78528	0.091	3.142
			21	0.154548	0.032	97.477			51	3.84292	0.121	46.764
			21	0.140911	0.067	82.451			51	4.61257	0.912	24.694
			21	0.159003	0.091	8.662			51	5.27565	0.748	0.276
			21	0.122376	0.046	149.929			51	6.03329	1.02	19.994
			21	0.244561	0.136	98.605			51	6.56902	0.741	7.376
			21	0.249736	0.006	9.763
			21	0.352932	0.127	16.402			60	0.0781601	0.025	133.541
			21	0.365646	0.04	45.686			60	0.200524	0.127	94.379
			21	0.771913	0.409	59.74			60	0.354171	0.154	6.733
			21	1.02626	0.254	4.373			60	0.430205	0.116	57.378
			21	1.15239	0.127	7.182			60	0.631001	0.214	18.328
			21	1.21634	0.068	27.02			60	0.750493	0.14	18.853
			21	1.95625	0.743	25.876			60	0.843948	0.106	58.774
									60	0.799821	0.111	142.939
			23	0.228107	0.258	159.782			60	0.77058	0.077	135.13
			23	0.199424	0.042	134.571			60	0.592143	0.183	58.957
			23	0.327494	0.138	157.206			60	0.447098	0.261	30.657
			23	0.346354	0.059	58.577			60	0.186078	0.431	45.194
			23	0.376563	0.116	18.188			60	0.660149	0.562	16.94
			23	0.411108	0.164	156.13			60	0.676932	0.03	71.142
			23	0.39634	0.016	135.057			60	0.795164	0.119	62.802
			23	0.395718	0.016	64.873			60	1.1331	0.367	20.055
			23	0.398328	0.048	0.306			60	1.50242	0.373	9.8
			23	0.427376	0.032	57.363			60	1.9231	0.426	3.912
			23	0.431808	0.043	61.949			60	2.3764	0.532	27.064
			23	0.414011	0.101	172.558			60	2.79304	0.418	33.52
			23	0.321104	0.271	137.642			60	3.38851	0.603	14.856
			23	0.399516	0.21	173.253			60	3.90437	0.612	26.834
			23	0.48542	0.12	3.332			60	4.43976	0.664	9.103
			23	0.53932	0.106	25.253			60	4.81922	0.417	7.896
			23	0.486199	0.074	167.114			60	5.26966	0.526	9.189
			23	0.49005	0.041	46.648			60	5.3819	0.19	24.856
			23	0.477632	0.045	27.652			60	5.44916	0.07	36.264
			23	0.211021	0.423	49.725			60	5.97937	0.604	13.709
			23	0.258312	0.062	136.516
			23	0.376033	0.206	36.754			62	0.452435	0.238	17.51
			23	0.275683	0.327	175.255			62	0.715025	0.268	22.059
			23	0.295237	0.05	5.59			62	0.706423	0.122	107.627
			23	0.304637	0.17	165.432			62	0.942008	0.272	124.487
			23	0.323347	0.188	172.419			62	1.26072	0.332	7.387
			23	0.403402	0.181	10.404			62	1.48555	0.227	24.062
			23	0.300376	0.156	168.294			62	1.76295	0.288	25.788
									62	1.98085	0.219	20.203
			24	0.815324	0.337	5.399			62	2.08968	0.117	16.369
			24	0.982041	0.175	17.292			62	2.09574	0.005	35.264
			24	1.09431	0.132	50.387			62	2.11999	0.029	17.407
			24	1.42291	0.416	73.642			62	2.16118	0.047	2.558
			24	2.16671	0.745	27.675			62	2.24032	0.083	46.003
			24	2.61478	0.538	34.377			62	2.30199	0.064	1.218
			24	2.94595	0.373	0.73			62	2.51046	0.219	1.1
			24	3.43275	0.487	23.914			62	2.58343	0.076	31.872
			24	3.06447	0.863	120.282			62	2.7655	0.182	15.465
			24	2.73981	0.648	17.253			62	2.85875	0.103	24.2
									62	3.00207	0.145	14.452
			28	0.184024	0.159	82.029			62	3.12534	0.128	7.425
			28	0.397034	0.213	23.989			62	3.36114	0.248	2.647
			28	0.709662	0.343	33.124			62	3.55952	0.21	2.258
			28	0.755931	0.051	8.359			62	3.95057	0.445	11.675
			28	1.09547	0.713	58.939			62	4.38774	0.497	3.184
			28	1.17854	0.393	44.349			62	4.91713	0.808	26.009
			28	1.2009	0.146	16.453			62	5.81218	1.26	4.334
			28	1.43318	0.317	29.924			62	6.4384	0.875	7.059
			28	1.63978	0.298	12.059			62	6.91841	0.672	4.934
			28	1.7662	0.183	5.992
			28	1.85869	0.11	9.576
			28	1.99209	0.193	15.976
			28	2.22295	0.333	5.173			46	0.142425	0.072	12.664
			28	2.40617	0.197	65.679			46	0.127945	0.043	124.204
			28	2.74763	0.387	8.989			46	0.221274	0.108	142.346
			28	2.80001	0.261	55.279			46	0.23579	0.042	50.801
			28	3.07161	0.309	45.76			46	0.42821	0.201	40.467
			28	3.09924	0.108	48.855			46	0.652856	0.226	3.946
			28	2.86139	0.242	117.173			46	0.616507	0.059	123.565
			28	3.14957	0.292	177.746			46	0.556152	0.148	4.509
			28	3.22827	0.16	52.489			46	0.633285	0.162	176.217
			28	3.03703	0.201	138.626			46	0.789518	0.167	32.8
			28	3.11104	0.181	93.548			46	0.808626	0.059	90.826
			28	3.1313	0.037	121.202			46	0.92097	0.127	39.511
			28	3.15725	0.028	28.625			46	0.97799	0.06	4.862
			28	3.01128	0.154	133.839			46	0.978113	0.063	72.447
			28	3.04262	0.083	131.694			46	1.2456	0.268	91.388
			28	2.97102	0.072	106.568			46	2.27544	1.206	46.246
									46	3.35716	1.454	30.742
			29	0.586328	0.233	25.479			46	4.48006	1.154	17.253
			29	0.55249	0.034	164.215			46	5.11675	0.681	10.716
			29	0.589415	0.049	137.034			46	5.11604	1.071	76.673
			29	0.514759	0.075	133.45			46	5.08766	0.033	68.145
			29	0.414845	0.101	2.674			46	5.0317	0.107	29.863
			29	0.587157	0.179	167.82			46	5.03318	0.009	161.196
			29	0.829039	0.244	21.366			46	4.9835	0.124	168.268
			29	1.01374	0.203	21.334			46	5.0308	0.053	86.349
			29	1.13522	0.123	12.284			46	5.02528	0.269	66.631
			29	1.19614	0.096	61.34			46	4.47708	0.962	39.536
			29	1.23287	0.04	72.978
			29	1.2261	0.009	177.861			125	4.3896	0.034	64.675
			29	1.38366	0.247	100.137			125	4.4216	0.055	107.766
			29	1.42395	0.126	27.854			125	4.4814	0.106	2.805
			29	1.39423	0.075	45.392			125	4.4047	0.204	57.866
			29	1.30983	0.136	117.544			125	4.5694	0.449	178.013
			29	1.43432	0.126	117.664			125	4.5545	0.02	159.86
			29	1.37272	0.062	168.588			125	4.5514	0.182	41.851
			29	1.47801	0.228	117.332			125	4.5278	0.138	169.219
			29	1.4724	0.007	138.06			125	4.5559	0.152	19.053
			29	1.49732	0.028	139.11			125	5.0388	0.809	21.008
			29	1.52531	0.047	30.45			125	4.6853	0.464	169.081
			29	1.50663	0.027	79.935			125	4.6851	0.064	47.017
			29	1.55765	0.052	121.775
			29	1.52158	0.041	161.405
			29	1.58475	0.068	172.712			12	0.190379	0.073	11.8
			29	1.52852	0.056	152.645			12	0.260732	0.071	1.345
			29	1.49647	0.055	46.6			12	0.592497	0.344	29.601
									12	0.831916	0.241	3.199
			31	0.0766094	0.058	61.636			12	0.983717	0.169	33.451
			31	0.384689	0.314	44.759			12	1.3854	0.401	22.422
			31	0.752708	0.376	11.631			12	2.00094	0.618	4.569
			31	0.648093	0.161	143.895			12	2.29743	0.313	16.408
			31	0.659674	0.114	145.408			12	2.37068	0.074	12.667
			31	0.702098	0.054	38.225			12	2.46138	0.144	47.814
			31	0.724122	0.152	125.534			12	2.49921	0.048	12.774
			31	0.669214	0.058	89.005			12	2.48705	0.012	142.04
			31	0.625703	0.053	50.284			12	2.50203	0.033	116.108
			31	0.671193	0.046	138.898			12	2.45295	0.049	121.196
			31	0.445513	0.254	162.756			12	2.47159	0.031	128.505
			31	0.435326	0.048	108.845			12	2.51255	0.074	2.84
			31	0.393855	0.049	49.563			12	2.90101	0.48	16.325
			31	0.309627	0.087	21.848			12	3.30977	0.845	35.166
			31	0.507871	0.235	120.311			12	3.75053	0.729	3.183
			31	0.452913	0.057	166.613			12	4.40501	0.743	17.282
			31	0.410878	0.191	52.758			12	4.98188	0.617	48.17
			31	0.3722	0.11	151.988			12	5.3527	0.447	15.696
			31	0.385095	0.013	118.455			12	5.3527	0.447	15.696
			31	0.319356	0.066	165.206			12	5.12037	0.209	165.523
			31	0.326166	0.016	114.952			12	5.24237	0.153	1.544
			31	0.310409	0.016	122.52			12	5.1143	0.129	151.638
			31	0.163982	0.146	7.562			12	4.51432	0.607	0.208
			31	0.123406	0.058	32.514			12	3.91386	0.67	14.96
			31	0.0628013	0.165	72.204
			31	0.193003	0.181	49.553
			31	0.156029	0.282	167.138
			31	0.173185	0.081	51.393
			33	0.205275	0.03	46.416
			33	0.214227	0.02	104.412
			33	0.168514	0.052	96.95
			33	0.212758	0.049	176.996
			33	0.284016	0.077	4.593
			33	0.148529	0.136	163.351
			33	0.220737	0.074	171.786
			33	0.293942	0.076	26.323
			33	0.477055	0.2	43.792
			33	0.625793	0.15	8.318
			33	0.837463	0.211	5.155
			33	1.04498	0.222	24.973
			33	1.2115	0.178	4.754
			33	1.35954	0.2	25.397
			33	1.79567	0.746	27.101
			33	1.95683	0.247	8.344
			33	2.0988	0.159	18.483
			33	2.38282	0.3	6.337
			33	2.77451	0.551	32.03
			33	2.89611	0.199	13.36
			33	3.04781	0.187	13.773
			33	3.73578	0.781	3.396
			33	3.71789	0.102	126.069
			33	3.84117	0.124	102.396
			33	3.89445	0.063	35.417
			33	3.93588	0.055	72.668
			33	4.00412	0.233	34.516
			33	3.98802	0.238	24.062
			34	0.163918	0.037	111.553
			34	0.156083	0.019	17.412
			34	0.155396	0.013	155.785
			34	0.490241	0.339	103.891
			34	0.765691	0.313	31.708
			34	0.0522015	0.718	155.956
			34	0.205429	0.172	147.865
			34	0.258631	0.054	4.972
			34	0.268486	0.083	86.367
			34	0.4219	0.153	76.558
			34	0.819368	0.401	8.323
			34	0.805919	0.031	112.126
			34	0.830123	0.026	137.651
			34	0.637963	0.338	156.673
			34	0.418077	0.22	63.947
			34	0.287174	0.698	11.48
			34	0.981045	0.695	4.813
			34	1.48618	0.532	21.376
			34	1.79978	0.65	56.981
			34	1.84628	0.264	32.278
			34	1.95518	0.154	29.422
			34	2.37059	0.614	10.658
			34	2.56358	0.252	0.296
			34	2.85831	0.409	8.774
			34	3.45466	0.855	10.716
			34	3.80871	0.663	21.76
			34	4.19372	0.575	2.327
			34	4.186	0.713	50.534
			35	0.0766942	0.033	80.704
			35	0.132593	0.057	37.726
			35	0.112009	0.081	132.26
			35	0.183175	0.105	149.911
			35	0.288721	0.131	12.766
			35	0.260837	0.053	98.334
			35	0.345793	0.095	146.235
			35	0.293471	0.06	132.579
			35	0.182789	0.14	1.633
			35	0.136125	0.095	4.161
			35	0.23941	0.107	123.857
			35	0.256971	0.034	72.787
			35	0.161251	0.107	145.688
			35	0.134837	0.028	19.949
			35	0.16819	0.06	97.493
			35	0.256961	0.108	1.895
			35	0.153003	0.105	160.781
			35	0.0524023	0.103	19.692
			35	0.111629	0.073	108.684
			35	0.0710282	0.079	163.211
			35	0.125575	0.194	95.491
			35	0.09005	0.045	155.034
			35	0.094578	0.153	11.681
			35	0.049163	0.094	116.578
			35	0.0672309	0.07	171.006
			35	0.0134536	0.08	134.535
			35	0.214953	0.228	175.869
			35	0.181466	0.04	149.075
			38	0.396289	0.181	58.878
			38	0.36773	0.076	153.614
			38	0.289836	0.223	124.649
			38	0.290243	0.005	6.205
			38	0.353375	0.229	11.505
			38	0.505099	0.2	4.064
			38	0.895416	0.486	83.542
			38	0.961962	0.166	45.314
			38	0.950429	0.156	37.36
			38	1.00654	0.079	136.053
			38	0.90379	0.127	170.917
			38	1.04845	0.149	156.535
			38	1.52184	0.477	3.941
			38	2.5625	1.041	8.589
			38	3.15285	0.611	18.03
			38	3.43458	0.404	34.975
			38	3.62328	0.402	21.564
			38	3.6312	0.055	23.605
			38	3.81044	0.307	25.769
			40	0.0764853	0.132	144.833
			40	0.0814985	0.064	53.339
			40	0.118701	0.048	15.237
			40	0.123065	0.135	92.794
			40	0.160125	0.042	23.629
			40	0.269312	0.139	28.529
			40	0.46271	0.193	29.762
			40	1.18653	0.742	21.642
			40	1.31265	0.155	29.63
			40	1.34037	0.112	44.635
			40	1.35422	0.234	18.395
			40	1.27666	0.123	48.956
			40	1.28586	0.02	63.849
			40	1.48786	0.204	71.273
			40	1.47783	0.148	105.061
			40	1.6417	0.179	116.012
			40	2.1875	0.732	27.549
			40	2.73364	0.836	22.22
			40	3.26427	0.612	9.438
			40	2.81862	0.456	164.21
			40	2.87048	0.092	111.403
			40	3.23664	0.381	71.279
			40	3.42546	0.293	36.49
			40	2.96433	0.462	129.526
			40	3.15657	0.193	170.791
			40	2.94469	0.224	167.74
			40	3.07219	0.345	89.221
			40	3.56529	0.698	114.799
			41	0.152794	0.15	107.057
			41	0.195931	0.043	37.362
			41	0.210231	0.034	70.391
			41	0.218753	0.019	127.102
			41	0.199725	0.019	124.733
			41	0.221145	0.024	146.195
			41	0.259326	0.091	50.559
			41	0.380785	0.124	40.156
			41	0.529748	0.167	22.038
			41	0.591812	0.064	6.989
			41	0.58849	0.055	82.471
			41	0.489589	0.098	86.121
			41	0.504544	0.057	98.314
			41	0.504207	0.016	162.93
			41	0.503883	0.018	179.359
			41	0.453349	0.055	110.887
			41	0.483741	0.035	126.196
			41	0.467347	0.027	99.317
			41	0.476508	0.041	46.561
			41	0.489459	0.03	8.355
			41	0.457027	0.032	122.356
			41	0.459518	0.028	99.291
			41	0.314884	0.182	67.625
			41	0.195533	0.161	15.149
			41	0.184133	0.12	9.498
			41	0.204414	0.029	30.002
			41	0.17322	0.07	166.745
			41	0.174951	0.015	165.291
			42	0.387857	0.282	46.193
			42	0.420259	0.05	65.721
			42	0.529004	0.18	108.252
			42	0.597526	0.074	22.078
			42	0.594829	0.019	79.447
			42	0.628733	0.034	102.217
			42	0.626397	0.016	106.541
			42	0.629403	0.018	179.307
			42	0.67529	0.046	66.4
			42	0.738268	0.064	0.364
			42	0.738448	0.027	99.689
			42	0.683137	0.056	99.23
			42	0.748923	0.069	153.128
			42	0.751139	0.005	47.238
			42	0.763024	0.028	130.137
			42	0.742463	0.023	142.375
			42	0.840936	0.1	143.259
			42	0.864318	0.031	35.16
			42	0.864017	0.007	136.166
			42	0.939703	0.076	93.393
			42	1.0428	0.108	19.147
			42	1.17022	0.133	35.896
			42	1.22897	0.068	13.911
			42	1.26365	0.05	76.178
			42	1.39592	0.136	59.288
			42	1.385	0.024	132.133
			42	1.62404	0.251	138.198
			42	2.05533	0.444	1.516
			43	0.149656	0.124	45.315
			43	0.12825	0.022	179.515
			43	0.2022	0.078	169.762
			43	0.26284	0.067	42.59
			43	0.305105	0.045	0.249
			43	0.569952	0.267	29.758
			43	0.718672	0.166	24.213
			43	1.02719	0.491	41.542
			43	1.5616	0.736	16.81
			43	1.57563	0.171	55.089
			43	1.64299	0.145	17.065
			43	1.80547	0.202	21.71
			43	1.69702	0.233	155.62
			43	1.65045	0.07	113.452
			43	1.71391	0.112	73.416
			43	1.87002	0.265	3.484
			43	1.96101	0.223	18.649
			43	2.06952	0.238	2.712
			43	2.09374	0.099	17.674
			43	2.23358	0.199	27.895
			43	2.16961	0.084	176.099
			43	2.00106	0.386	18.741
			43	1.98808	0.013	55.689
			43	2.03354	0.079	137.937
			43	2.07174	0.053	8.942
			43	2.0905	0.04	19.228
			43	2.1003	0.054	18.648
			43	2.10008	0.059	11.921
			44	0.0247588	0.032	133.51
			44	0.110073	0.088	92.484
			44	0.0581378	0.056	169.63
			44	0.0590339	0.047	34.622
			44	0.106042	0.053	27.743
			44	0.219244	0.139	33.09
			44	0.297859	0.125	40.231
			44	0.67287	0.513	29.587
			44	0.907596	0.668	70.137
			44	1.02661	0.121	36.484
			44	1.07737	0.088	46.576
			44	1.04822	0.077	61.91
			44	1.04266	0.017	2.369
			44	1.179	0.159	74.239
			44	1.3862	0.299	22.303
			44	1.41207	0.071	111.698
			44	1.36275	0.052	130.417
			44	1.30078	0.066	37.414
			44	1.28253	0.019	0.4
			44	1.42153	0.141	169.336
			44	1.38825	0.037	147.379
			44	1.31715	0.151	83.675
			44	1.20997	0.109	55.076
			44	1.19781	0.078	68.388
			44	1.20145	0.055	175.506
			44	1.22362	0.025	54.78
			44	1.22683	0.013	45.813
			44	1.25204	0.03	39.477
			45	0.04272	0.06	133.861
			45	0.0879204	0.061	26.568
			45	0.052	0.042	176.582
			45	0.118929	0.072	171.333
			45	0.13025	0.023	50.482
			45	0.386005	0.257	43.395
			45	0.424438	0.049	42.038
			45	0.464347	0.086	101.561
			45	0.40906	0.056	120.778
			45	0.352666	0.084	41.549
			45	0.318944	0.058	103.559
			45	0.394872	0.078	137.873
			45	0.368599	0.026	173.168
			45	0.293425	0.085	32.152
			45	0.220002	0.088	59.43
			45	0.246108	0.029	116.541
			45	0.22138	0.028	176.351
			45	0.242244	0.028	106.428
			45	0.213663	0.035	173.8
			45	0.20025	0.029	96.099
			45	0.178807	0.024	37.96
			45	0.160016	0.026	8.949
			45	0.180569	0.024	165.732
			45	0.180602	0.009	63.629
			45	0.185648	0.007	131.223
			45	0.162631	0.023	140.671
			45	0.152643	0.016	51.921
			45	0.140656	0.013	37.359
			46	0.0800562	0.023	141.813
			46	0.0962081	0.018	160.209
			46	0.164003	0.068	29.166
			46	0.137004	0.167	127.754
			46	0.229172	0.135	1.255
			46	0.388734	0.197	15.987
			46	0.439451	0.143	52.39
			46	0.520247	0.083	45.69
			46	0.389279	0.131	168.21
			46	0.454528	0.065	179.154
			46	0.374641	0.081	169.909
			46	0.442064	0.089	147.187
			46	0.360856	0.083	156.107
			46	0.325853	0.035	10.261
			46	0.387083	0.062	168.348
			46	0.488943	0.152	60.123
			46	0.398393	0.096	121.74
			46	0.42	0.025	127.921
			46	0.450498	0.064	93.669
			46	0.512544	0.086	9.664
			46	0.506725	0.098	139.471
			46	0.523001	0.049	162.379
			46	0.513483	0.041	173.776
			46	0.584132	0.079	127.824
			46	0.645384	0.112	37.716
			46	0.662838	0.022	12.265
			46	0.538624	0.125	147.958
			46	0.616623	0.082	153.119
			47	0.0855862	0.077	102.328
			47	0.0880738	0.05	145.126
			47	0.12985	0.055	122.363
			47	0.0998499	0.03	156.655
			47	0.189447	0.139	114.635
			47	0.159176	0.034	175.33
			47	0.106607	0.063	4.59
			47	0.157013	0.056	169.661
			47	0.175391	0.04	47.772
			47	0.0959635	0.125	154.818
			47	0.0836301	0.016	34.485
			47	0.0441475	0.042	34.507
			47	0.136473	0.108	95.9
			47	0.1772	0.046	47.907
			47	0.223833	0.067	77.473
			47	0.156416	0.069	149.345
			47	0.118562	0.06	54.757
			47	0.110055	0.043	6.549
			47	0.131187	0.038	154.703
			47	0.13228	0.011	40.74
			47	0.0882383	0.068	58.039
			47	0.147801	0.075	164.359
			47	0.134826	0.042	143.744
			47	0.16682	0.037	130.6
			47	0.160462	0.038	129.553
			47	0.103005	0.076	56.727
			47	0.121	0.019	121.939
			47	0.138752	0.039	65.609
			48	0.26	0.021	71.329
			48	0.215752	0.059	149.669
			48	0.227982	0.017	177.03
			48	0.296142	0.071	23.535
			48	0.116108	0.183	161.715
			48	0.226762	0.324	12.142
			48	0.912943	0.694	3.655
			48	1.00324	0.094	22.213
			48	1.60924	0.627	35.254
			48	1.50416	0.11	174.041
			48	1.48479	0.152	98.511
			48	1.5249	0.043	73.903
			48	1.46869	0.067	128.422
			48	1.42343	0.064	11.658
			48	1.15206	0.273	40.556
			48	1.00798	0.176	25.341
			48	1.05282	0.05	116.154
			48	1.02646	0.138	80.069
			48	0.980703	0.454	11.146
			48	1.04134	0.311	5.153
			48	1.86014	0.823	78.106
			51	0.53112	0.122	17.007
			51	0.774506	0.251	30.935
			51	0.726263	0.054	142.67
			51	0.830615	0.105	150.894
			51	0.894227	0.069	26.398
			51	1.08212	0.211	7.136
			51	1.17143	0.091	11.305
			51	1.2755	0.107	24.243
			51	1.44625	0.171	8.924
			51	1.75016	0.307	6.684
			51	1.84804	0.097	4.304
			51	2.24817	0.406	7.937
			51	2.52503	0.29	9.738
			51	2.62333	0.115	16.05
			51	2.80939	0.187	26.474
			51	2.82593	0.017	11.326
			51	2.58563	0.25	149.183
			51	2.86685	0.287	175.82
			53	0.792249	0.151	25.423
			53	1.02871	0.239	11.078
			53	1.17742	0.151	2.559
			53	1.51918	0.344	0.706
			53	1.73736	0.224	19.618
			53	2.11124	0.374	8.331
			53	2.24465	0.139	19.247
			53	2.27967	0.049	29.692
			53	2.28146	0.106	134.226
			53	2.23369	0.064	133.208
			53	2.07378	0.159	43.539
			53	2.14753	0.093	138.777
			53	2.21535	0.104	12.211
			53	2.4453	0.251	22.8
			54	0.1997	0.154	17.438
			54	0.299386	0.104	23.432
			54	0.331605	0.046	61.211
			54	0.409119	0.082	20.005
			54	0.3046	0.11	177.346
			54	0.467364	0.165	170.652
			54	0.841418	0.376	16.238
			54	1.35932	0.521	11.957
			54	2.19759	0.874	25.778
			54	2.70289	0.625	27.525
			54	2.95136	0.271	7.222
			54	2.96089	0.024	87.902
			54	2.92435	0.095	178.274
			54	2.90702	0.019	47.661
			55	0.431973	0.123	5.63
			55	0.578565	0.146	1.475
			55	0.686391	0.108	6.751
			55	0.715967	0.029	1.004
			55	0.806975	0.099	20.75
			55	0.888465	0.096	10.794
			55	1.12563	0.242	43.688
			55	1.30874	0.194	10.585
			55	1.31794	0.01	5.184
			55	1.33124	0.029	39.826
			55	1.41287	0.083	51.293
			55	1.6194	0.207	5.785
			55	1.70965	0.114	42.658
			55	1.75025	0.068	17.778
			55	1.78806	0.047	90.736
			55	1.81825	0.043	82.779
			56	0.387985	0.4	174.351
			56	0.757861	0.37	2.482
			56	0.811529	0.065	33.131
			56	0.690519	0.124	137.21
			56	0.549444	0.169	16.492
			56	0.595386	0.047	133.608
			56	0.614752	0.11	92.567
			56	0.814006	0.2	81.635
			56	1.24173	0.446	25.586
			56	1.39456	0.16	5.327
			56	1.52836	0.136	26.268
			56	1.62475	0.103	31.264
			56	1.60753	0.026	152.498
			56	1.59231	0.015	53.193
			56	1.59754	0.011	114.653
			56	1.62588	0.054	1.406
			56	1.59881	0.033	158.085
			56	1.6976	0.102	159.51
			56	1.67238	0.207	115.693
			56	1.8778	0.411	27.772
			57	1.56321	1.079	12.739
			57	1.44915	0.156	135.364
			57	1.63712	0.215	104.621
			57	1.6792	0.323	61.067
			57	1.74858	0.09	118.124
			57	1.61369	0.146	162.359
			57	1.20237	0.497	5.181
			57	0.817181	0.593	2.547
			57	0.835323	0.406	14.226
			57	0.820686	0.311	30.19
			57	0.631145	0.359	144.975
			57	0.573022	0.162	133.265
			57	0.724034	0.235	44.946
			57	0.487571	0.238	142.734
			57	0.706208	0.221	176.724
			59	0.491506	0.351	47.746
			59	1.42885	0.964	7.579
			59	2.41979	1.108	27.488
			59	2.43091	0.107	65.287
			59	2.48578	0.083	33.353
			59	2.52276	0.258	36.764
			59	2.44842	0.419	25.987
			59	2.41412	0.225	6.094
			59	2.14768	0.769	22.936
			59	1.57166	0.743	46.711
			59	1.3952	0.191	25.782
			59	1.32792	0.125	79.504
			59	1.08638	0.71	114.577
			59	1.58979	1.014	11.325
			60	2.01523	0.753	15.84
			60	2.68277	0.672	1.852
			60	3.14321	0.462	2.126
			60	3.23103	0.165	56.101
			60	3.37184	0.224	4.68
			60	3.47454	0.186	8.773
			60	3.55506	0.263	18.819
			60	3.62944	0.077	54.371
			60	3.64504	0.055	58.417
			60	3.81913	0.174	74.929
			60	3.85125	0.264	86.863
			60	3.84804	0.119	10.998
			60	3.82131	0.17	9.791
			60	3.84936	0.107	21.931
			60	3.78562	0.33	29.383
			61	0.197345	0.304	166.953
			61	0.350156	0.166	23.93
			61	0.415886	0.075	14.755
			61	0.903841	0.496	12.06
			61	0.913585	0.039	83.619
			61	1.34921	0.476	104.091
			61	1.15494	0.21	178.146
			61	1.39456	0.27	174.122
			61	1.53425	0.179	15.732
			61	1.37508	0.163	156.279
			61	1.1383	0.267	10.29
			61	0.898404	0.288	0.669
			61	0.906952	0.009	121.239
			61	0.866585	0.047	130.824
			61	0.791228	0.16	26.715
			61	0.916595	0.24	46.875
			61	0.989999	0.074	43.953
			61	1.02001	0.097	82.032
			61	0.940052	0.415	177.897
			61	1.09211	0.345	15.731
			61	1.23749	0.465	27.64
			61	1.46704	0.245	39.22
			61	1.66824	0.308	72.228
			61	2.26071	0.721	3.943
			61	2.79303	0.762	23.036
			62	1.54393	0.776	42.706
			62	1.3279	0.269	124.046
			62	1.92601	0.601	134.136
			62	3.35921	1.439	11.472
			62	5.12472	1.785	6.221
			62	5.18038	0.105	51.655
			62	5.19643	0.021	14.171
			62	5.18271	0.052	148.774
			62	5.21679	0.061	161.359
			62	5.24991	0.07	117.426
			62	5.27708	0.33	148.139
			62	5.41855	0.231	29.945
			62	5.24543	0.262	80.999
			62	5.37542	0.205	79.067
			62	5.56076	0.185	45.78
			62	5.3234	0.257	154.134
			62	5.79736	0.483	167.985
			62	4.60406	1.196	172.861
			62	4.60991	0.196	94.457
			62	4.7755	0.243	135.037
			62	4.74184	0.041	169.654
			62	4.43436	0.31	42.017
			62	4.6035	0.17	171.687
			62	4.3947	0.22	163.59
			62	4.19655	0.2	13.98
			62	4.3118	0.117	165.333
			63	0.748025	0.074	25.112
			63	1.87747	1.192	7.45
			63	3.41143	1.535	9.681
			63	3.65367	0.264	23.68
			63	4.23562	0.591	11.885
			63	4.62972	0.454	21.623
			63	4.48126	0.149	156.307
			63	4.5581	0.122	133.053
			63	4.60413	0.059	11.002
			63	4.35562	0.283	168.706
			63	4.41415	0.06	163.6
			63	4.29339	0.123	177.219
			63	4.41488	0.126	153.52
			63	4.39373	0.088	88.862
			63	4.43961	0.081	158.9
			63	4.40868	0.3	43.35
			63	4.3618	0.061	46.055
			63	4.28937	0.073	37.087
			63	4.33212	0.043	178.429
			63	4.42634	0.137	52.035
			63	4.41829	0.034	58.13
			63	4.72225	0.312	89.74
			63	4.94116	0.265	22.186
			63	4.87113	0.085	112.908
			63	4.78194	0.089	33.781
			63	4.56205	0.22	0.86
			63	4.28382	0.29	15.311
			68	0.373591	0.392	107.801
			68	0.69445	0.321	15.559
			68	0.796548	0.261	76.498
			68	0.925342	0.339	136.738
			68	1.36008	0.674	6.966
			68	1.16	0.2	145.707
			68	1.54845	0.398	161.588
			68	1.49482	0.091	116.815
			68	1.38603	0.116	73.77
			68	1.23019	0.204	57.556
			68	0.853295	0.785	0.01
			70	0.126151	0.07	152.32
			70	0.24001	0.114	143.083
			70	0.351869	0.118	23.998
			70	0.269091	0.096	139.928
			70	0.235866	0.148	25.892
			70	0.262048	0.158	13.354
			70	0.189283	0.202	71.491
			70	0.46158	0.416	4.689
			70	0.650406	0.215	10.479
			70	0.821416	0.171	20.553
			70	1.19911	0.388	13.359
			70	1.44198	0.248	23.561
			70	1.97233	0.531	12.019
			70	2.2394	0.278	18.883
			70	2.51853	0.312	43.707
			70	2.42377	0.099	169.829
			70	2.81287	0.426	169.324
			70	2.89069	0.079	9.467
			70	2.92286	0.046	33.178
			70	2.81649	0.126	167.465
			70	2.8631	0.048	161.023
			70	3.21915	0.427	21.494
			70	3.89334	0.775	1.281
			70	3.93709	0.072	79.863
			70	4.21878	0.282	54.079
			75	0.548778	0.079	147.395
			75	0.994648	0.447	148.982
			75	1.10857	0.337	75.787
			75	2.25366	1.145	61.95
			75	3.40004	1.146	0.346
			75	3.50645	0.112	16.781
			75	3.99673	0.683	64.388
			75	4.23546	0.243	29.898
			75	4.4873	0.674	61.989
			75	4.20557	0.418	70.462
			75	4.09999	0.287	16.864
			75	4.04193	0.362	8.013
			78	0.378937	0.119	8.404
			78	0.468956	0.171	74.137
			78	0.363407	0.108	140.257
			78	0.566184	0.207	177.911
			78	0.674056	0.174	67.371
			78	1.08723	0.415	38.88
			78	1.22522	0.382	73.52
			78	1.30997	0.112	17.223
			78	1.34747	0.099	30.247
			78	1.27421	0.203	49.366
			78	1.1816	0.096	89.604
			78	1.13226	0.05	27.603
			78	1.03711	0.133	51.737
			78	1.06424	0.078	154.913
			78	1.06425	0.049	24.281
			78	0.970484	0.106	118.008
			79	0.139517	0.098	83.574
			79	0.144534	0.03	125.238
			79	0.160331	0.024	125.66
			79	0.116155	0.053	162.11
			79	0.11814	0.037	44.287
			79	0.153323	0.107	15.624
			79	0.157801	0.018	128.656
			79	0.103769	0.058	125.538
			79	0.118152	0.057	117.264
			79	0.153838	0.037	78.512
			79	0.279893	0.126	9.74
			79	0.335932	0.067	38.462
			79	0.130668	0.206	151.711
			79	0.0862148	0.055	23.662
			79	0.121511	0.117	116.63
			79	0.2	0.112	104.88
			79	0.169594	0.119	154.764
			79	0.159477	0.039	25.996
			79	0.137612	0.122	25.02
			79	0.197246	0.118	3.643
			79	0.290801	0.101	15.35
			79	0.274612	0.019	166.79
			79	0.309726	0.043	176.162
			79	0.240187	0.09	179.289
			79	0.219666	0.033	93.807
			79	0.334524	0.414	108.572
			79	0.796196	0.47	48.152
			79	0.994059	0.207	26.375
			86	0.344397	0.295	78.352
			86	0.2778	0.07	174.956
			86	0.289387	0.024	136.687
			86	0.373363	0.101	20.084
			86	0.362311	0.036	80.587
			86	0.331548	0.057	21.575
			86	0.29851	0.049	18.32
			86	0.253298	0.049	30.569
			86	0.188351	0.138	24.606
			86	0.378155	0.206	132.952
			86	0.349206	0.074	133.961
			86	0.289883	0.061	82.767
			86	0.230842	0.06	6.546
			86	0.272066	0.041	173.424
			86	0.478699	0.211	15.414
			86	0.708651	0.231	0.351
			86	0.852836	0.148	10.038
			86	1.01799	0.17	2.408
			86	0.91994	0.11	166.904
			86	1.12256	0.22	176.32
			86	1.23035	0.11	33.519
			86	1.28143	0.139	59.665
			86	1.38997	0.111	55.783
			86	1.42891	0.039	9.919
			86	1.45216	0.08	74.203
			86	1.46021	0.008	71.089
			86	1.54287	0.137	54.139
			86	1.68652	0.239	5.876
			87	0.0739797	0.043	69.331
			87	0.108005	0.036	9.697
			87	0.2528	0.344	172.002
			87	0.573801	0.322	7.943
			87	0.941387	0.385	20.751
			87	1.14177	0.204	0.88
			87	1.12953	0.022	132.003
			87	1.265	0.135	119.336
			87	1.30472	0.041	4.959
			87	1.38296	0.09	24.707
			87	1.45036	0.073	4.988
			87	1.75152	0.327	2.585
			87	1.81863	0.108	32.013
			87	2.24381	0.47	21.577
			87	2.60627	0.421	10.608
			87	2.91669	0.347	0.046
			88	0.276395	0.18	34.657
			88	0.0892693	0.188	170.806
			88	0.0726154	0.024	53.002
			88	0.130269	0.059	148.039
			88	0.0853756	0.046	153.665
			88	0.0740068	0.014	11.239
			88	0.0393954	0.042	16.855
			88	0.0345398	0.068	23.705
			88	0.079555	0.046	10.772
			88	0.0540093	0.106	144.454
			88	0.0648845	0.032	39.105
			88	0.0439659	0.023	146.403
			88	0.100439	0.057	137.732
			88	0.0393192	0.062	172.995
			88	0.274838	0.259	120.062
			88	0.384502	0.122	40.125
			88	0.521311	0.147	46.52
			88	0.578672	0.058	5.216
			88	0.575157	0.024	87.713
			88	0.669795	0.103	121.601
			88	0.847028	0.178	14.391
			88	0.909225	0.063	10.101
			88	1.07479	0.171	19.593
			88	1.11271	0.039	1.013
			88	1.21736	0.105	19.923
			88	1.1918	0.053	126.811
			88	1.30841	0.118	105.258
			88	1.5812	0.277	0.171
			89	0.763938	0.238	86.219
			89	0.760053	0.1	164.101
			89	0.891272	0.146	60.606
			89	1.49122	0.816	34.983
			89	2.43676	1.028	0.696
			89	3.44325	1.065	4.917
			89	3.59689	0.172	43.926
			89	4.24393	0.676	8.676
			89	4.63667	0.406	0.264
			89	4.91171	0.298	9.052
			89	5.16294	0.259	7.149
			89	5.15695	0.065	82.407
			89	4.53903	0.669	105.478
			89	4.53982	0.067	114.21
			90	0.575	0.224	28.391
			90	0.653165	0.079	25.756
			90	0.508897	0.148	160.673
			90	0.601684	0.13	146.486
			90	0.317352	0.321	120.752
			90	0.43694	0.708	15.234
			90	1.02712	0.597	29.341
			90	1.30352	0.28	6.51
			90	1.76164	0.47	5.566
			90	1.83414	0.323	71.276
			90	1.69481	0.16	79.719
			90	1.65077	0.131	37.268
			90	1.60452	0.081	126.462
			90	1.27202	0.386	83.431
			90	1.43906	0.384	142.976
			90	1.61456	0.25	8.193
			90	1.73953	0.143	11.867
			90	2.01329	0.288	8.816
			90	2.41901	0.422	34.267
			90	2.58111	0.186	15.233
			90	2.71879	0.275	34.804
			90	2.83162	0.464	23.01
			90	3.5949	1.056	20.606
			90	4.52709	0.966	20.285
			90	4.27334	0.34	125.948
			90	4.12353	0.271	11.486
			90	3.40134	0.722	58.269
			90	2.84933	0.577	15.183
			92	3.72649	0.084	66.243
			92	3.77467	0.04	42.445
			92	3.7707	0.05	35.414
			92	3.7375	0.063	80.164
			92	3.68337	0.145	111.221
			92	3.80066	0.092	97.427
			92	3.73704	0.465	80.342
			92	4.04054	0.058	171.89
			92	3.99503	0.131	163.652
			92	4.11659	0.289	56.695
			92	4.35784	0.186	38.098
			92	4.42332	0.206	44.646
			92	4.34663	0.313	66.099
			92	4.03435	0.375	5.085
			92	3.66448	0.446	48.172
			92	3.32625	0.312	103.686
			92	3.59148	0.074	85.796
			92	3.55935	0.123	93.105
			92	3.45258	0.063	6.133
			92	3.40092	0.074	32.414
			92	3.32611	0.056	150.758
			92	3.373	0.042	8.341
			92	3.41205	0.097	170.577
			92	3.31877	0.019	160.916
			92	3.33793	0.1	61.695
			92	3.39232	0.315	48.537
			92	3.70526	0.051	8.625
			92	3.75403	0.222	165.213
			93	0.333665	0.164	3.352
			93	0.393113	0.061	10.759
			93	0.5143	0.121	8.469
			93	0.447001	0.082	146.348
			93	0.338463	0.205	7.114
			93	0.316665	0.142	2.565
			93	0.390738	0.078	65.61
			93	0.284213	0.107	159.945
			93	0.258909	0.073	57.85
			93	0.277708	0.021	75.536
			93	0.409591	0.158	15.875
			93	0.438015	0.038	18.529
			93	0.378695	0.091	176.885
			93	0.509624	0.133	114.344
			93	0.530739	0.022	0.739
			93	0.509063	0.15	114.027
			93	0.542079	0.129	172.213
			93	0.581393	0.047	34.016
			93	0.604028	0.03	11.91
			93	0.755278	0.366	38.988
			93	1.29556	0.54	49.992
			93	1.5416	0.303	40.759
			93	1.55685	0.254	123.605
			93	1.16015	0.4	92.143
			94	0.527546	0.287	7.22
			94	1.00261	0.477	9.392
			94	1.48587	0.483	2.424
			94	1.97545	0.783	61.87
			94	2.1638	0.64	39.721
			94	2.44099	0.645	7.633
			94	3.29021	0.966	24.131
			94	4.12639	0.845	15.048
			94	4.15935	0.251	76.955
			94	4.2067	0.126	11.87
			94	4.18766	0.055	177.658
			94	4.05712	0.171	109.888
			94	3.61244	0.596	2.312
			94	2.76237	1.813	3.627
			94	2.69265	1.452	5.815
			94	1.94493	0.816	82.729
			94	0.826946	1.14	35.649
			94	0.807803	0.213	59.744
			94	0.516117	0.929	58.494
			94	1.0581	0.615	18.401
			95	0.533496	0.297	33.34
			95	1.02492	0.779	94.436
			95	1.12377	0.133	14.308
			95	1.38947	0.817	49.772
			95	1.37674	0.013	114.587
			95	1.34806	0.045	61.31
			95	1.32657	0.049	11.744
			95	1.23815	0.123	22.489
			95	1.1501	0.762	18.98
			95	2.11508	1.923	19.306
			95	3.19595	1.257	5.945
			95	3.69813	0.6	11.555
			95	3.01919	0.68	153.479
			95	1.83212	1.213	4.392
			95	2.10367	0.929	78.126
			95	3.03461	1.087	22.275
			96	1.09804	0.819	12.343
			96	1.15801	0.133	69.574
			96	0.924782	0.244	135.464
			96	0.956103	0.031	161.862
			96	1.20957	0.256	6.183
			96	1.30701	0.132	38.58
			96	1.39184	0.092	17.469
			96	1.37715	0.178	76.462
			96	1.34678	0.03	97.059
			96	1.65595	0.329	166.036
			96	1.5917	0.068	177.979
			96	1.63843	0.057	160.589
			97	0.0143178	0.023	178.572
			97	0.0411947	0.028	149.589
			97	0.0828613	0.043	33.882
			97	0.126115	0.047	12.753
			97	0.0583095	0.068	160.521
			97	0.125936	0.069	169.132
			97	0.149883	0.03	50.557
			97	0.165085	0.023	85.796
			97	0.118106	0.047	132.947
			97	0.193652	0.077	170.438
			97	0.184318	0.01	166.071
			97	0.185054	0.016	68.078
			97	0.251796	0.072	111.01
			97	0.249147	0.009	129.443
			97	0.267402	0.024	66.594
			97	0.238076	0.03	135.889
			97	0.292693	0.055	178.412
			97	0.326107	0.036	17.182
			97	0.296933	0.033	172.615
			97	0.275879	0.022	49.278
			97	0.313957	0.037	161.775
			97	0.257752	0.057	170.273
			97	0.210794	0.047	8.219
			97	0.199812	0.012	14.658
			97	0.20148	0.003	133.722
			97	0.218984	0.018	50.182
			97	0.261467	0.043	25.001
			97	0.169163	0.093	167.584
			98	0.95429	0.256	8.59
			98	0.946964	0.059	105.554
			98	0.633669	0.332	100.012
			98	0.508709	0.13	38.482
			98	0.63919	0.153	126.44
			98	0.774884	0.145	4.446
			98	0.553521	0.256	173.986
			98	0.568191	0.079	132.921
			98	0.659701	0.102	47.429
			98	1.06562	0.411	11.228
			98	1.17679	0.159	56.128
			98	1.23332	0.088	94.529
			98	1.22471	0.01	162.568
			98	1.27647	0.092	154.201
			100	1.72898	1.253	82.106
			100	2.54001	0.892	6.057
			100	2.64889	0.113	35.666
			100	2.50365	0.145	164.648
			100	2.528	0.772	82.641
			100	2.38839	0.446	33.789
			100	2.15946	0.653	14.787
			100	2.12249	0.063	130.396
			100	2.17747	0.082	77.348
			100	2.40357	0.515	116.622
			100	2.58992	0.389	6.998
			100	2.60381	0.081	24.114
			100	2.7228	0.216	21.328
			100	2.72666	0.026	136.532
			100	2.71408	0.106	179.218
			106	0.311333	0.25	67.297
			106	0.553073	0.28	21.58
			106	0.569741	0.1	64.46
			106	0.571018	0.08	169.009
			106	0.537034	0.034	89.171
			106	0.409718	0.135	11.231
			106	0.491981	0.083	158.835
			106	0.388125	0.106	170.464
			106	0.530028	0.144	152.081
			106	0.659826	0.159	49.767
			106	0.697585	0.071	28.839
			106	0.661336	0.049	85.618
			106	0.605577	0.064	69.931
			106	0.56842	0.071	25.22
			106	0.492936	0.109	19.163
			106	0.551322	0.065	100.163
			106	0.533165	0.042	92.26
			106	0.59496	0.097	168.258
			106	0.562032	0.045	174.982
			106	0.514596	0.106	13.572
			106	0.543686	0.103	32.646
			106	0.50953	0.048	68.777
			106	0.49149	0.021	17.409
			106	0.424698	0.071	49.795
			106	0.650099	0.23	172.164
			106	0.622487	0.231	97.829
			107	0.297379	0.143	39.914
			107	0.432561	0.149	51.399
			107	0.43926	0.04	63.606
			107	0.419376	0.021	110.142
			107	0.510813	0.11	134.303
			107	0.521392	0.024	97.001
			107	0.568987	0.056	96.67
			107	0.424265	0.176	122.153
			107	0.248407	0.181	30.512
			107	0.299697	0.054	147.405
			107	0.370912	0.085	50.27
			107	0.30222	0.073	168.202
			107	0.395577	0.138	145.584
			107	0.50741	0.114	31.732
			107	0.426203	0.096	157.79
			107	0.412093	0.014	28.873
			107	0.347071	0.068	9.527
			107	0.322444	0.061	42.337
			107	0.30811	0.016	103.298
			107	0.356609	0.052	168.715
			107	0.544518	0.237	68.103
			107	0.634956	0.097	4.934
			107	0.799605	0.202	19.93
			107	0.85178	0.062	1.912
			107	0.91371	0.062	34.277
			107	0.984124	0.073	21.347
			107	0.966729	0.024	155.079
			107	0.975653	0.013	92.079
			108	0.0892749	0.071	115.344
			108	0.242852	0.173	21.813
			108	0.408344	0.168	28.837
			108	0.139843	0.311	155.933
			108	0.241661	0.109	97.402
			108	0.332962	0.091	15.622
			108	0.179825	0.153	178.785
			108	0.0866833	0.133	24.657
			108	0.173358	0.137	170.789
			108	0.0750067	0.174	175.459
			108	0.130599	0.062	112.202
			108	0.22202	0.2	117.943
			108	0.303849	0.134	100.267
			108	0.404475	0.106	19.33
			108	0.548114	0.143	11.807
			108	0.617051	0.09	39.814
			108	0.58474	0.044	100.749
			108	0.576077	0.077	124.388
			108	0.615371	0.04	89.176
			108	0.651038	0.074	67.968
			108	0.842494	0.196	44.494
			109	0.0382099	0.098	160.777
			109	0.102303	0.065	34.236
			109	0.0630635	0.096	144.886
			109	0.149807	0.122	153.917
			109	0.202596	0.096	46.807
			109	0.185607	0.017	134.123
			109	0.27103	0.089	157.824
			109	0.232641	0.055	124.892
			109	0.217147	0.017	78.953
			109	0.221461	0.01	147.11
			109	0.269537	0.049	76.025
			109	0.220227	0.066	155.892
			109	0.268164	0.052	158.67
			109	0.162604	0.138	130.839
			109	0.179778	0.017	122.911
			109	0.162052	0.036	121.201
			109	0.159665	0.15	5.112
			109	0.131042	0.068	170.59
			109	0.128129	0.031	0.98
			109	0.219738	0.111	43.112
			109	0.24613	0.064	48.369
			109	0.332223	0.086	55.888
			109	0.236019	0.118	153.576
			109	0.237135	0.016	136.082
			109	0.128141	0.109	97.799
			109	0.0710634	0.058	5.941
			110	0.229839	0.056	129.779
			110	0.145671	0.095	38.585
			110	0.119206	0.181	3.812
			110	0.153388	0.034	55.158
			110	0.332256	0.184	20.48
			110	0.485094	0.213	47.095
			110	0.548343	0.09	84.21
			110	0.799496	0.263	62.721
			110	1.01988	0.233	7.942
			110	1.38437	0.38	35.925
			110	1.45862	0.108	34.024
			110	1.39694	0.092	88.795
			110	1.47239	0.113	81.322
			110	1.53818	0.067	58.028
			110	1.65013	0.138	25.482
			110	1.51613	0.284	156.594
			110	1.5219	0.037	165.861
			111	0.100846	0.027	144.138
			111	0.0994585	0.076	21.431
			111	0.184773	0.087	84.275
			111	0.296589	0.205	89.365
			111	0.442639	0.159	9.523
			111	0.55169	0.156	33.553
			111	0.567286	0.025	90.009
			111	0.350169	0.247	109.382
			111	0.335574	0.036	25.551
			111	0.283452	0.086	114.694
			111	0.218769	0.081	90.831
			111	0.229817	0.037	145.961
			111	0.0490408	0.228	124.476
			111	0.127577	0.162	133.324
			112	0.0360555	0.072	151.286
			112	0.0623618	0.026	85.968
			112	0.33448	0.306	72.084
			112	0.367619	0.068	76.248
			112	0.34655	0.08	54.494
			112	0.391847	0.112	173.327
			112	0.413218	0.081	21.611
			112	0.491863	0.081	85.378
			112	0.547877	0.083	37.845
			112	0.331006	0.222	125.087
			112	0.400285	0.124	98.362
			112	0.431567	0.285	55.762
			112	0.471765	0.04	63.364
			112	0.56964	0.104	18.329
			112	0.535337	0.058	113.838
			112	0.557517	0.023	113.877
			112	0.590872	0.078	78.665
			112	0.624696	0.034	68.273
			112	0.622534	0.03	102.748
			112	0.705277	0.101	55.616
			112	0.655147	0.06	179.254
			112	0.695874	0.045	169.029
			112	0.644436	0.095	150.505
			112	0.669565	0.034	163.869
			112	0.729112	0.149	29.951
			112	0.688227	0.047	146.943
			112	0.643361	0.298	39.453
			112	0.695035	0.136	159.105
			113	0.0841487	0.185	159.118
			113	0.0768505	0.02	147.668
			113	0.0686804	0.06	18.15
			113	0.0743303	0.007	23.932
			113	0.143003	0.095	109.49
			113	0.103947	0.065	166.493
			113	0.0106301	0.11	61.011
			113	0.189235	0.196	80.561
			113	0.229107	0.073	62.857
			113	0.143056	0.092	146.491
			113	0.188215	0.077	139.275
			113	0.208634	0.258	170.497
			113	0.175171	0.074	172.791
			113	0.12621	0.058	99.925
			113	0.319226	0.229	87.867
			113	0.649151	0.33	11.819
			113	0.768829	0.136	33.973
			113	0.577127	0.194	148.372
			113	0.966537	0.393	162.04
			113	0.893678	0.074	177.246
			113	0.783401	0.11	6.736
			113	0.588918	0.194	2.564
			113	0.43758	0.156	12.983
			113	0.507997	0.097	149.11
			113	0.958775	0.45	39.65
			113	1.12579	0.168	5.091
			113	0.919231	0.208	179.914
			113	0.840005	0.08	3.57
			114	0.182222	0.055	101.389
			114	0.230634	0.065	36.571
			114	0.224179	0.026	72.897
			114	0.200863	0.106	141.546
			114	0.203354	0.086	170.951
			114	0.266738	0.128	151.632
			114	0.30398	0.058	7.061
			114	0.406695	0.124	4.176
			114	0.5765	0.24	25.775
			114	0.691167	0.156	83.591
			114	0.643684	0.062	102.297
			114	0.659413	0.112	135.557
			114	0.621428	0.056	147.888
			114	0.751162	0.131	123.8
			114	0.687363	0.074	146.088
			114	0.765988	0.099	170.755
			114	0.723619	0.048	118.849
			114	0.869902	0.22	98.138
			114	0.94338	0.078	62.547
			114	0.956436	0.033	86.347
			114	0.945171	0.064	168.012
			114	0.878661	0.077	110.415
			114	0.879478	0.025	122.592
			114	0.856526	0.063	26.219
			114	0.880696	0.025	99.986
			114	0.851338	0.031	170.944
			114	0.888203	0.038	151.488
			114	0.810089	0.084	150.556
			115	0.126063	0.045	3.843
			115	0.139302	0.015	30.249
			115	0.279308	0.159	12.385
			115	0.309726	0.055	40.771
			115	0.338386	0.244	54.356
			115	0.385918	0.088	1.486
			115	0.470465	0.096	82.803
			115	0.524742	0.089	81.933
			115	0.534682	0.058	34.357
			115	0.641776	0.109	87.467
			115	0.65412	0.033	61.323
			115	0.628029	0.059	50.818
			115	0.682376	0.074	159.236
			115	0.751522	0.098	6.648
			115	0.807666	0.056	49.922
			115	0.884412	0.078	17.387
			115	0.823802	0.069	161.906
			115	0.713448	0.112	39.839
			115	0.811815	0.098	166.806
			115	0.846463	0.036	6.556
			115	0.834003	0.017	138.608
			115	0.898201	0.064	144.732
			115	0.996944	0.109	24.75
			115	1.03801	0.051	60.28
			115	1.10187	0.066	51.145
			115	1.2922	0.191	18.903
			115	1.2924	0.0009503	91.946
			115	1.33734	0.05	113.564
			116	0.01253	0.055	178.636
			116	0.131472	0.135	61.892
			116	0.0810555	0.081	148.916
			116	0.122123	0.056	51.854
			116	0.097949	0.067	160.443
			116	0.0270185	0.078	74.478
			116	0.132201	0.117	168.624
			116	0.387587	0.256	1.461
			116	0.507295	0.122	9.821
			116	0.594829	0.11	30.759
			116	0.615228	0.047	32.746
			116	0.627689	0.052	16.666
			116	0.677503	0.074	124.612
			116	0.722901	0.048	25.107
			116	0.738761	0.017	6.146
			116	0.664233	0.081	133.747
			116	0.747302	0.09	178.141
			116	0.743718	0.012	130.37
			116	0.655536	0.096	93.394
			116	0.754459	0.119	116.498
			116	0.79331	0.039	24.965
			116	0.750733	0.092	114.231
			116	0.764199	0.073	163.638
			116	0.723835	0.078	160.18
			116	0.751399	0.028	105.43
			116	0.768059	0.392	114.947
			116	0.727835	0.04	108.379
			116	0.739976	0.013	151.201
			117	0.25032	0.12	20.962
			117	0.389974	0.142	24.193
			117	0.430465	0.176	97.622
			117	0.405632	0.193	45.52
			117	0.399311	0.009	146.204
			117	0.409674	0.106	139.093
			117	0.355028	0.059	82.156
			117	0.52533	0.202	115.335
			117	0.696971	0.175	12.634
			117	0.736416	0.04	9.334
			117	0.833461	0.102	20.515
			117	0.721449	0.136	165.221
			117	0.727607	0.116	126.397
			117	0.425174	0.306	104.657
			117	0.479437	0.315	67.015
			117	0.49994	0.037	117.839
			117	0.573422	0.1	6.773
			117	0.476387	0.153	175.231
			117	0.636805	0.274	56.237
			117	0.659017	0.258	53.498
			117	0.685246	0.513	35.856
			118	0.0540833	0.054	159.071
			118	0.0934773	0.04	154.999
			118	0.218961	0.128	8.995
			118	0.396869	0.181	6.322
			118	0.291359	0.126	160.132
			118	0.3478	0.063	170.608
			118	0.312405	0.057	107.352
			118	0.660824	0.36	102.893
			118	0.693597	0.198	79.13
			118	0.726367	0.12	151.424
			118	0.783649	0.08	115.802
			118	0.794578	0.077	126.37
			118	0.863598	0.081	45.372
			118	0.647114	0.393	104.507
			118	0.717866	0.091	68.214
			118	0.698743	0.061	74.268
			118	0.90937	0.211	111.908
			119	1.61189	0.6	3.589
			119	1.68568	0.075	13.922
			119	1.80315	0.212	48.137
			119	1.83353	0.419	39.033
			119	2.00871	0.18	66.551
			119	2.08644	0.091	21.349
			119	2.10722	0.022	10.441
			119	2.07553	0.241	79.714
			119	2.05148	0.205	5.65
			119	2.29371	0.244	99.596
			119	2.18666	0.13	141.592
			119	2.4676	0.295	163.709
			119	2.46753	0.053	73.435
			119	2.42736	0.092	153.652
			119	2.62321	0.202	129.315
			119	2.62839	0.014	55.595
			119	2.75079	0.122	68.731
			119	2.92656	0.176	4.603
			119	2.85544	0.073	171.3
			119	2.99411	0.237	137.61
			119	2.99585	0.047	140.647
			119	2.99026	0.097	178.489
			119	3.0147	0.085	18.787
			120	1.17641	0.266	13.341
			120	1.30579	0.146	18.786
			120	2.06326	0.779	43.55
			120	2.24257	0.18	17.128
			120	2.27234	0.05	60.328
			120	2.25216	0.036	176.22
			120	2.18952	0.077	23.397
			120	2.06223	0.139	12.741
			120	2.04377	0.02	8.105
			120	1.90146	0.178	18.929
			120	1.52706	0.383	28.124
			120	1.45159	0.076	9.775
			120	1.37549	0.104	45.325
			120	1.40094	0.145	141.546
			120	1.3705	0.072	39.259
			120	1.33505	0.143	6.009
			120	1.35282	0.072	24.325
			120	1.29793	0.055	109.627
			120	0.992932	0.305	2.958
			120	1.02348	0.235	89.258
			120	0.930937	0.095	113.583
			120	0.862684	0.174	51.614
			121	1.04453	0.347	4.874
			121	1.13442	0.094	14.268
			121	1.17467	0.103	53.16
			121	1.35668	0.295	7.072
			121	1.4442	0.189	18.983
			121	1.44683	0.194	34.004
			121	1.39937	0.222	21.137
			121	1.36022	0.102	16.519
			121	1.49551	0.173	69.429
			121	1.52395	0.108	40.284
			121	1.62219	0.107	48.872
			121	1.61963	0.004	152.564
			122	2.31891	0.551	15.521
			122	3.35624	1.268	31.328
			122	3.68661	0.33	24.191
			124	0.606024	0.475	53.131
			124	0.668845	0.16	88.03
			124	0.716802	0.107	6.521
			124	0.92717	0.211	65.465
			124	1.21017	0.284	2.384
			124	1.18559	0.025	179.859
			124	1.19672	0.039	100.393
			124	1.41056	0.217	83.275
			124	1.62763	0.219	18.035
			124	1.67967	0.174	82.865
			124	1.99881	0.327	83.49
			124	1.9846	0.123	86.826
			124	1.94268	0.042	78.392
			124	2.21963	0.28	177.627
			124	2.49052	0.278	22.571
			124	2.55877	0.104	37.311
			124	2.80408	0.245	47.96
			124	2.64486	0.164	165.5
			124	2.66868	0.079	121.247
			124	2.72002	0.111	8.996
			125	0.116043	0.041	52.999
			125	0.194126	0.08	16.688
			125	0.218961	0.025	12.217
			125	0.178216	0.042	168.301
			125	0.196352	0.038	97.655
			125	0.217007	0.029	9.682
			125	0.316185	0.118	82.172
			125	0.416482	0.142	79.891
			125	0.344	0.139	92.621
			125	0.307787	0.089	126.921
			125	0.293097	0.112	145.847
			125	0.262545	0.105	31.062
			125	0.169189	0.182	43.352
			125	0.270416	0.128	146.208
			125	0.226274	0.207	154.039
			125	0.202428	0.024	113.444
			125	0.261964	0.155	81.077
			125	0.2898	0.053	113.353
			125	0.277626	0.07	52.992
			125	0.301518	0.098	178.064
			125	0.320677	0.038	129.647
			125	0.201308	0.148	150.143
			125	0.221289	0.086	138.356
			125	0.255157	0.211	172.801
			125	0.330315	0.273	47.173
			125	0.440596	0.112	62.906
			125	0.511494	0.097	57.407
			125	0.798527	0.289	30.263
			126	0.168671	0.125	78.689
			126	0.193644	0.053	38.172
			126	0.25045	0.062	27.734
			126	0.339912	0.096	42.881
			126	0.268779	0.282	113.855
			126	0.700378	0.444	53.926
			126	0.972109	0.274	1.884
			126	0.971976	0.061	84.669
			126	1.16963	0.207	69.696
			126	1.226	0.067	48.141
			126	1.29322	0.069	18.572
			126	1.35815	0.133	51.334
			127	0.099985	0.092	57.725
			127	0.263795	0.169	28.122
			127	0.247952	0.018	159.024
			127	0.397554	0.149	148.606
			127	0.475512	0.093	36.917
			127	0.843001	0.368	25.005
			127	1.00044	0.158	4.394
			127	0.870842	0.131	175.695
			127	0.870014	0.108	79.855
			127	1.07021	0.248	127.233
			127	1.13947	0.103	17.522
			127	1.36897	0.233	57.344
			130	0.50512	0.208	16.524
			130	0.899632	0.395	12.522
			130	0.900925	0.032	88.103
			130	0.943589	0.062	41.28
			130	1.15292	0.252	81.882
			130	1.31755	0.171	14.425
			130	1.14658	0.186	144.799
			130	1.32701	0.185	168.349
			130	1.45211	0.151	25.334
			130	1.4211	0.052	160.207
			131	0.233238	0.19	65.969
			131	0.262391	0.493	156.205
			131	0.454859	0.397	90.217
			131	0.503239	0.069	83.568
			131	1.36822	0.865	41.52
			131	1.45881	0.102	27.454
			131	1.49451	0.041	3.379
			131	1.48701	0.064	126.819
			131	1.49817	0.12	8.969
			131	1.44831	0.07	142.209
			131	1.91482	0.606	179.425
			131	1.97954	0.152	100.272
			131	1.92373	0.071	80.365
			131	2.11583	0.247	176.98
			131	2.86726	0.945	81.365
			131	2.28073	0.595	157.686
			131	2.45564	0.214	154.662
		No. 2
			1	0.4684	0.225	2.032
			1	0.495	0.045	56.808
			1	0.5284	0.06	7.791
			1	0.4962	0.033	142.892
			1	0.4542	0.046	41.35
			1	0.3749	0.08	33.45
			1	0.3585	0.042	55.043
			1	0.3788	0.099	24.369
			1	0.4533	0.08	96.072
			1	0.5072	0.337	80.465
			1	0.5589	0.056	35.602
			1	0.91	0.438	71.25
			2	0.1108	0.072	69.524
			2	0.0879	0.027	177.263
			2	0.1236	0.067	68.001
			2	0.1208	0.031	60.783
			2	0.3241	0.205	78.446
			2	0.5616	0.286	41.824
			2	0.7411	0.203	8.157
			2	0.684	0.186	138.799
			2	1.1506	0.468	92.912
			2	1.544	0.418	27.299
			2	1.7749	0.317	64.101
			2	1.9359	0.163	30.673
			2	1.8759	0.072	155.372
			2	1.9622	0.105	178.761
			2	1.901	0.063	160.768
			2	1.9495	0.049	156.756
			2	2.2622	0.331	28.483
			2	3.2465	1.005	31.479
			2	3.631	0.557	40.029
			2	3.6542	0.057	23.778
			2	3.7946	0.205	114.026
			2	3.9608	0.185	19.685
			4	0.0247	0.16	171.283
			4	0.1352	0.123	144.214
			4	0.1113	0.034	150.264
			4	0.1834	0.222	5.42
			4	0.232	0.279	94.362
[truncated: 3,434 more rows]

## Sheet: Fig.3
Fig. 3 Different pattern in mitochondrial movements
		Distance < 5 µm																							5 µm < Distance
		a,b (left) No.1					a,b (middle) No.2					a,b (right) No.3							a,b (left) No.1					a,b (middle) No.2					a,b (right) No.3
		x (µm)	y (µm)	v (µm s-1)	∆ (𝜽)		x (µm)	y (µm)	v (µm s-1)	∆ (𝜽)		x (µm)	y (µm)	v (µm s-1)	∆ (𝜽)				x (µm)	y (µm)	v (µm/s)	∆ (𝜽)		x (µm)	y (µm)	v (µm/s)	∆ (𝜽)		x (µm)	y (µm)	v (µm/s)	∆ (𝜽)
		21.653	35.002				14.279	14.352				22.454	28.285						12.142	21.159				34.637	23.188				13.569	16.845
		21.625	34.99	0.032	133.51		14.411	14.439	0.16	171.283		22.388	28.429	0.159	28.757				12.449	21.104	0.312	32.187		34.613	22.91	0.424	1.19		13.983	16.721	0.234	4.525
		21.636	35.02	0.088	92.484		14.292	14.331	0.123	144.214		22.293	28.394	0.102	85.879				13.083	20.965	0.649	2.317		34.587	22.487	0.311	3.093		14.212	16.672	0.269	14.993
		21.553	35.048	0.056	169.63		14.414	14.345	0.034	150.264		22.325	28.338	0.064	98.99				14.102	20.696	1.053	2.403		34.551	22.177	0.317	27.34		14.452	16.55	0.174	12.701
		21.609	35.04	0.047	34.622		14.387	14.325	0.222	5.42		22.344	28.37	0.037	120.233				14.812	20.489	0.74	1.51		34.373	21.915	0.753	5.633		14.62	16.506	0.248	14.862
		21.651	35.061	0.053	27.743		14.221	14.178	0.279	94.362		22.367	28.343	0.036	109.141				15.152	20.679	0.389	45.545		33.893	21.335	0.928	6.621		14.869	16.508	0.336	2.907
		21.682	35.104	0.139	33.09		14.052	14.4	0.208	18.513		22.39	28.381	0.045	107.783				15.231	20.716	0.087	4.318		33.387	20.557	1.165	6.248		15.204	16.528	0.36	10.397
		21.811	35.154	0.125	40.231		13.88	14.517	0.234	10.829		22.373	28.354	0.033	179.209				15.249	20.706	0.021	54.243		32.65	19.655	0.327	16.321		15.561	16.484	0.24	0.123
		21.929	35.114	0.513	29.587		13.665	14.61	0.269	36.482		22.385	28.423	0.071	157.896				15.339	20.745	0.098	52.809		32.522	19.354	0.185	3.397		15.8	16.455	0.355	6.572
		22.268	34.729	0.668	70.137		13.531	14.843	0.072	131.387		22.336	28.446	0.055	75.411				15.361	20.772	0.035	27.502		32.44	19.188	0.283	19.129		16.145	16.372	0.22	12.474
		21.946	34.143	0.121	36.484		13.601	14.828	0.128	129.551		22.279	28.438	0.057	32.987				15.274	20.783	0.087	122.083		32.239	18.99	0.156	50.855		16.344	16.276	0.618	10.121
		21.962	34.023	0.088	46.576		13.541	14.941	0.169	177.131		22.161	28.628	0.223	66.135				15.098	20.828	0.182	7.371		32.084	19.007	0.916	60.81		16.843	15.912	0.176	4.398
		21.907	33.955	0.077	61.91		13.613	14.788	0.087	155.831		22.067	28.805	0.201	3.963				15.112	20.803	0.028	134.204		31.551	18.261	0.446	22.162		16.977	15.798	0.14	3.573
		21.831	33.969	0.017	2.369		13.611	14.875	0.13	50.95		22.067	28.822	0.017	25.862				15.139	20.865	0.067	126.108		31.448	17.827	0.394	29.276		17.089	15.714	0.091	3.142
		21.815	33.972	0.159	74.239		13.509	14.955	0.255	28.494		22.05	28.791	0.035	148.927				15.192	20.857	0.054	74.922		31.181	17.537	0.159	47.204		17.165	15.663	0.121	46.764
		21.75	33.827	0.299	22.303		13.406	15.189	0.306	63.323		22.005	28.898	0.116	128.381				15.323	20.956	0.164	46.325		31.023	17.536	1.135	41.701		17.185	15.544	0.912	24.694
		21.533	33.621	0.071	111.698		13.101	15.205	0.168	28.677		22.003	28.915	0.017	16.46				15.421	21.034	0.125	0.875		30.177	16.779	0.878	5.675		17.698	14.789	0.748	0.276
		21.598	33.591	0.052	130.417		12.958	15.293	0.084	120.948		21.91	28.904	0.094	90.275				15.644	21.227	0.295	2.504		29.584	16.131	0.145	27.13		18.115	14.168	1.02	19.994
		21.584	33.641	0.066	37.414		13.032	15.332	0.09	52.525		21.875	28.983	0.087	72.391				16.428	21.534	0.842	19.385		29.546	15.991	0.084	30.76		18.36	13.178	0.741	7.376
		21.608	33.702	0.019	0.4		13.048	15.42	0.085	150.814		21.837	28.943	0.055	112.824				17.056	21.714	0.652	5.457		29.485	15.933	0.067	74.84		18.444	12.442
		21.616	33.72	0.141	169.336		13.076	15.34	0.167	152.106		21.784	28.957	0.054	61.393				17.522	21.908	0.505	6.601		29.428	15.967	0.148	20.821
		21.587	33.582	0.037	147.379		12.954	15.454	0.13	169.919		21.568	29.136	0.28	25.22				17.907	22.126	0.443	7.054		29.282	15.993	0.264	62.269
		21.574	33.616	0.151	83.675		13.063	15.383	0.1	162.89		21.43	29.265	0.189	3.167				18.365	22.367	0.518	1.923		29.12	15.785	0.235	17.315
		21.708	33.686	0.109	55.076		12.966	15.411	0.033	70.203		21.347	29.32	0.1	9.569				19.356	22.879	1.115	0.388		28.927	15.651	0.191	18.777
		21.722	33.794	0.078	68.388		12.947	15.384	0.052	29.661		21.401	29.207	0.125	149.027				20.299	23.402	1.078	1.729		28.744	15.598	0.168	12.43
		21.798	33.813	0.055	175.506		12.9	15.362	0.035	40.323		21.432	29.232	0.04	104.048				20.286	23.574	0.172	65.269		28.597	15.518	0.182	35.967
		21.744	33.804	0.025	54.78		12.866	15.372	0.039	25.087		21.426	29.233	0.005	129.972									28.417	15.541	0.271	19.991
		21.733	33.781	0.013	45.813		12.836	15.397	0.143	2.118		21.418	29.286	0.053	70.64									28.152	15.483	0.383	9.181
		21.72	33.777	0.03	39.477		12.731	15.495	0.086	102.336		21.465	29.259	0.054	128.482									27.796	15.341	0.296	6.635

## Sheet: Fig.4c
Fig. 4c Scatter plot of speed (µm/s) and angle change (∆ 𝜽) of mitochondria at each time points
		DMSO														Cytochalasin																			Oryzalin
		No. 1				No. 2				No. 3						No. 1				No. 2				No. 3						No. 1				No. 2				No. 3
		ID; Miitchondria	v (µm s-1)	∆ (𝜽)		ID; Miitchondria	v (µm s-1)	∆ (𝜽)		ID; Miitchondria	v (µm s-1)	∆ (𝜽)				ID; Miitchondria	v (µm s-1)	∆ (𝜽)		ID; Miitchondria	v (µm s-1)	∆ (𝜽)		ID; Miitchondria	v (µm s-1)	∆ (𝜽)				ID; Miitchondria	v (µm s-1)	∆ (𝜽)		ID; Miitchondria	v (µm s-1)	∆ (𝜽)		ID; Miitchondria	v (µm s-1)	∆ (𝜽)
		1	0.064	65.996		1	0.029	19.809		1	0.012	62.204				1	0.015	145.994		1	0.004	127.044		1	0.021	85.698				1	0.18	111.919		1	0.72	1.35		1	0.059	59.641
		1	0.045	103.856		1	0.091	152.437		1	0.009	131.317				1	0.027	89.667		1	0.055	72.975		1	0.019	124.864				1	0.105	66.906		1	1.781	151.935		1	0.04	53.948
		1	0.026	98.48		1	0.167	135.88		1	0.009	123.582				1	0.027	132.212		1	0.07	142.617		1	0.028	178.777				1	0.027	135.295		1	0.705	37.496		1	0.006	176.183
		1	0.078	123.034		1	0.141	3.29		1	0.068	118.104				1	0.064	163.726		1	0.092	135.776		1	0.023	124.582				1	0.057	40.813		1	0.009	34.867		1	0.115	0.512
		1	0.232	132.544		1	1.136	27.108		1	0.055	43.755				1	0.065	176.363		1	0.115	167.167		1	0.031	136.055				1	0.208	74.481		1	0.052	122.613		1	0.072	104.461
		1	0.065	137.621		1	1.131	6.776		1	0.05	34.019				1	0.026	141.56		1	0.049	163.886		1	0.018	120.394				1	0.091	167.071		1	0.299	20.261		1	0.237	72.089
		1	0.138	123.814		1	0.852	23.75		1	0.01	143.712				1	0.011	15.497		1	0.042	157.106		1	0.01	173.492				1	0.102	22.106		1	0.169	32.406		1	0.052	139.945
		1	0.108	76.788		1	0.386	13.215		1	0.026	51.69				1	0.03	156.437		1	0.138	157.343		1	0.021	67.272				1	0.077	117.676		1	0.179	22.539		1	0.193	125.142
		1	0.275	70.131		1	0.485	0.885		1	0.002	17.005				1	0.05	177.461		1	0.114	175.412		1	0.019	131.399				1	0.288	22.249		1	0.19	55.944		1	0.297	96.26
		1	0.1	85.615		1	0.065	174.671		1	0.068	23.929				1	0.026	112.784		1	0.055	160.596		1	0.016	63.022				1	0.086	38.302		1	0.147	107.158		1	0.112	137.176
		1	0.099	80.566		1	0.083	163.555		1	0.029	115.683				1	0.043	148.453		1	0.017	126.135		1	0.012	175.159				1	0.127	47.122		1	0.136	176.511		1	0.098	37.951
		1	0.096	64.478		1	0.079	14.484		1	0.146	5.645				1	0.042	73.064		1	0.08	56.455		1	0.003	49.745				1	0.02	143.011		1	0.094	21.666		1	0.176	30.741
		1	0.116	95.621		1	0.048	84.815		1	0.155	31.611				1	0.057	168.995		1	0.043	8.017		1	0.028	82.561				1	0.173	6.775		1	0.156	32.723		1	0.128	145.581
		1	0.029	68.978		1	0.701	73.83		1	0.189	37.253				1	0.048	29.341		1	0.098	171.755		1	0.037	158.217				1	0.052	172.402		1	0.095	139.889		1	0.204	20.496
		1	0.203	64.758						1	0.189	12.066				1	0.037	174.16		1	0.046	147.252		1	0.007	176.444				1	0.027	155.83		1	0.097	40.338		1	0.047	85.237
		1	0.046	35.08						1	0.135	19.161				1	0.019	42.377		1	0.034	178.743		1	0.033	25.107				1	0.057	92.923		1	0.042	164.209		1	0.111	55.513
		1	0.09	88.368		2	0.297	17.426		1	0.079	12.575				1	0.011	120.532		1	0.011	142.699		1	0.037	162.735				1	0.131	25.316		1	0.16	122.041		1	0.06	66.088
		1	0.012	98.626		2	0.104	167.979		1	0.022	107.658				1	0.014	155.896		1	0.051	177.993		1	0.027	146.617				1	0.071	0.152		1	0.433	140.248		1	0.022	133.825
		1	0.044	124.47		2	0.543	11.045		1	0.079	24.707				1	0.113	161.891		1	0.061	159.317		1	0.026	143.737				1	0.147	2.756		1	0.243	111.113		1	0.078	17.367
		1	0.005	73.903		2	0.208	8.037		1	0.007	106.744				1	0.087	126.126		1	0.022	18.096		1	0.019	69.554				1	0.087	14.878		1	0.267	31.157		1	0.116	97.383
		1	0.065	79.552		2	0.03	71.508		1	0.027	90.775				1	0.104	55.372		1	0.023	175.844		1	0.028	71.529				1	0.115	6.545		1	0.207	36.472		1	0.069	145.715
		1	0.025	88.35		2	0.03	82.839		1	0.022	172.189				1	0.035	26.077		1	0.026	140.966		1	0.009	142.117				1	0.037	4.553		1	0.527	137.932		1	0.04	144.997
		1	0.092	102.321		2	0.096	11.598		1	0.035	140.416				1	0.019	85.625		1	0.06	92.791		1	0.016	28.351				1	0.067	77.625		1	0.504	178.502		1	0.132	151.669
		1	0.131	110.572		2	0.007	169.094		1	0.008	153.082				1	0.095	122.841		1	0.052	143.037		1	0.016	161.865				1	0.079	96.689		1	0.101	67.898		1	0.111	45.374
		1	0.14	100.281		2	0.012	178.855		1	0.029	1.813				1	0.025	120.021		1	0.083	158.394		1	0.008	168.382				1	0.289	12.648		1	0.499	110.966		1	0.043	64.279
		1	0.119	79.926		2	0.062	167.418		1	0.071	22.31				1	0.036	116.407		1	0.066	171.482		1	0.008	28.745				1	0.349	0.48		1	0.049	59.583		1	0.07	107.677
		1	0.104	91.881		2	0.199	177.666		1	0.028	147.945				1	0.04	114.605		1	0.103	25.063		1	0.015	49.32				1	0.117	17.461		1	0.524	48.578		1	0.077	77.37
		1	0.24	112.775		2	0.192	9.009		1	0.036	148.69				1	0.088	160.234		1	0.012	131.425		1	0.027	140.014				1	0.085	158.161		1	0.139	160.529		1	0.009	19.225
		1	0.052	146.436		2	0.137	165.568		1	0.072	31.232																		1	0.106	82.659
		1	0.034	170.358		2	0.046	24.259		1	0.035	3.187
						2	0.065	60.362								2	0.117	168.025		2	0.038	14.659		2	0.008	83.826								2	0.211	131.111		2	0.056	139.721
						2	0.776	19.992								2	0.106	150.143		2	0.009	156.573		2	0.022	141.623				2	0.167	128.001		2	0.097	67.505		2	0.058	30.491
		2	0.479	113.935		2	0.182	174.883		2	0.053	141.956				2	0.081	153.387		2	0.017	0.363		2	0.01	145.858				2	0.109	145.614		2	0.187	154.084		2	0.357	81.703
		2	0.577	118.316		2	0.05	130.09		2	0.031	173.022				2	0.033	154.232		2	0.077	31.86		2	0.021	153.412				2	0.065	82.005		2	0.176	175.679		2	0.296	145.016
		2	1.268	139.226		2	0.036	118.622		2	0.053	44.934				2	0.048	98.867		2	0.034	140.234		2	0.017	122.136				2	0.242	20.717		2	0.322	100.841		2	0.144	155.078
		2	0.153	172.795		2	0.043	14.157		2	0.079	176.232				2	0.023	150.286		2	0.037	75.68		2	0.012	68.159				2	0.086	18.693		2	0.295	21.636		2	0.351	28.114
		2	0.465	176.203		2	0.077	6.124		2	0.057	149.458				2	0.049	72.472		2	0.008	80.012		2	0.003	108.273				2	0.06	157.572		2	0.237	113.838		2	0.089	164.92
		2	0.412	2.711		2	0.065	134.488		2	0.077	7.825				2	0.037	75.213		2	0.001	109.525		2	0.019	146.407				2	0.443	51.997		2	0.019	64.314		2	0.185	35.318
		2	1.144	178.2		2	0.812	133.836		2	0.019	16.438				2	0.05	22.783		2	0.001	87.456		2	0.005	177.911				2	0.288	14.794		2	0.042	13.394		2	0.146	2.977
		2	1.241	178.908		2	0.333	21.026		2	0.026	156.056				2	0.118	172.83		2	0.037	82.611		2	0.013	41.308				2	0.329	88.538		2	0.178	37.279		2	0.173	92.954
		2	0.428	160.173		2	0.516	179.693		2	0.028	177.778				2	0.041	179.731		2	0.023	56.381		2	0.024	93.181				2	0.223	12.59		2	0.193	171.79		2	0.109	138.983
		2	0.022	135.462		2	0.127	173.784		2	0.088	1.576				2	0.05	151.891		2	0.022	120.226		2	0.027	17.244				2	0.138	7.319		2	0.075	135.045		2	0.096	13.908
		2	0.183	161.214		2	0.117	169.259		2	0.064	25.526				2	0.069	139.117		2	0.049	171.899		2	0.023	166.168				2	0.092	113.29		2	0.193	81.215		2	0.106	179.789
		2	0.091	106.611		2	0.046	51.546		2	0.028	141.126				2	0.051	162.319		2	0.012	79.432		2	0.011	63.758				2	0.051	165.394		2	0.121	68.896		2	0.128	15.604
		2	0.422	111.38						2	0.034	88.453				2	0.16	6.997		2	0.095	117.103		2	0.013	152.802				2	0.05	71.814		2	0.307	113.171		2	0.116	169.627
		2	0.21	124.332						2	0.023	118.864				2	0.04	26.511		2	0.03	76.839		2	0.02	38.246				2	0.104	163.02		2	0.133	172.301		2	0.067	162.913
		2	0.083	106.041		3	0.039	82.465		2	0.01	85.267				2	0.057	143.564		2	0.062	113.109		2	0.025	80.794				2	0.078	32.184		2	0.319	0.09		2	0.867	130.641
		2	0.055	153.13		3	0.011	110.761		2	0.038	117.376				2	0.009	66.859		2	0.059	129.377		2	0.038	155.178				2	0.075	48.119		2	0.313	13.653		2	0.365	152.736
		2	0.216	148.958		3	0.043	165.611		2	0.064	51.56				2	0.04	51.492		2	0.036	169.431		2	0.018	168.472				2	0.042	116.726		2	0.19	147.023		2	0.214	9.228
		2	0.874	173.405		3	0.014	58.059		2	0.026	30.791				2	0.096	174.564		2	0.028	26.468		2	0.004	106.973				2	0.18	122.107		2	0.296	41.079		2	0.625	176.268
		2	0.349	141.767		3	0.053	119.038		2	0.04	144.321				2	0.116	177.806		2	0.03	177.544		2	0.012	177.479				2	0.04	4.209		2	0.427	133.587		2	0.179	174.624
		2	0.169	67.707		3	0.015	111.007		2	0.054	39.126				2	0.145	18.685		2	0.023	65.033		2	0.014	107.877				2	0.019	93.107		2	0.44	20.577		2	0.13	164.856
		2	0.312	37.397		3	0.061	86.031		2	0.063	40.77				2	0.15	175.92		2	0.067	166.772		2	0.004	45.897				2	0.178	55.967		2	0.212	102.575		2	0.277	171.427
		2	0.042	91.087		3	0.019	12.118		2	0.04	50.771				2	0.023	169.26		2	0.055	168.805		2	0.009	170.921				2	0.282	178.411		2	0.292	145.138		2	0.06	108.724
		2	0.32	28.469		3	0.033	48.201		2	0.041	89.57				2	0.029	95.056		2	0.066	179.304		2	0.022	83.038				2	0.174	176.878		2	0.249	154.382		2	0.179	71.993
		2	0.318	33.563		3	0.024	100.264		2	0.063	108.448				2	0.053	149.58		2	0.054	128.237		2	0.012	167.488				2	0.07	17.544		2	0.192	96.971		2	0.218	48.364
		2	0.117	36.496		3	0.035	32.407		2	0.041	37.59				2	0.071	120.226		2	0.088	147.184		2	0.02	142.203				2	0.232	19.136		2	0.541	165.883		2	0.241	101.56
		2	0.645	30.282		3	0.016	150.058		2	0.03	143.255				2	0.139	150.534		2	0.097	175.777		2	0.007	70.967				2	0.074	1.05		2	0.098	17.748		2	0.34	104.329
		2	0.625	44.174		3	0.04	73.599		2	0.024	91.031																		2	0.075	169.75
		2	0.182	71.953		3	0.028	178.468		2	0.009	118.499																		2	0.064	25.846
		2	0.258	46.852		3	0.015	164.259		2	0.025	155.812				3	0.032	121.197		3	0.215	170.17		3	0.018	90.792								3	0.251	14.18		4	0.139	83.822
		2	0.041	29.828		3	0.011	28.052		2	0.071	56.95				3	0.059	103.344		3	0.026	8.091		3	0.008	73.431								3	0.359	167.495		4	0.163	60.325
						3	0.018	35.273								3	0.073	171.212		3	0.156	165.848		3	0.018	122.231				3	0.281	88.703		3	0.402	169.131		4	0.175	93.025
						3	0.024	64.184								3	0.033	154.801		3	0.055	1.259		3	0.018	144.478				3	0.07	164.666		3	0.478	158.872		4	0.131	84.468
		3	0.466	83.632		3	0.026	134.071		3	0.157	22.211				3	0.021	172.376		3	0.08	156.731		3	0.009	10.652				3	0.175	13.213		3	0.169	133.204		4	0.132	62.358
		3	0.873	113.574		3	0.011	111.03		3	0.122	110.048				3	0.072	179.527		3	0.039	54.051		3	0.007	62.079				3	0.249	0.913		3	0.082	108.701		4	0.062	144.798
		3	0.751	120.03		3	0.042	61.269		3	0.151	23.717				3	0.046	53.646		3	0.05	35.146		3	0.008	154.601				3	0.154	10.754		3	0.127	52.159		4	0.161	108.282
		3	0.434	152.413		3	0.068	151.708		3	0.025	30.067				3	0.06	166.276		3	0.122	170.761		3	0.026	78.916				3	0.261	2.691		3	0.338	170.427		4	0.125	6.451
		3	0.347	51.883		3	0.023	136.841		3	0.1	178.38				3	0.044	162.896		3	0.055	172.208		3	0.018	165.618				3	0.243	25.284		3	0.278	123.081		4	0.428	24.239
		3	1.026	129.307		3	0.024	151.318		3	0.075	165.398				3	0.007	16.831		3	0.023	45.693		3	0.01	117.333				3	0.406	173.452		3	0.412	157.02		4	0.463	63.12
		3	0.834	178.446		3	0.04	132.363		3	0.115	102.699				3	0.03	128.093		3	0.096	118.411		3	0.012	27.024				3	0.196	48.583		3	1.18	178.61		4	0.562	6.654
		3	1.647	179.117		3	0.012	128.624		3	0.092	175.148				3	0.045	164.123		3	0.016	150.237		3	0.015	70.398				3	0.176	21.128		3	0.116	71.218		4	0.347	6.609
		3	0.495	159.222		3	0.025	119.197		3	0.285	13.513				3	0.019	71.327		3	0.041	62.98		3	0.019	179.141				3	0.049	17.723		3	0.14	42.649		4	0.435	102.6
		3	0.102	104.35		3	0.042	142.59		3	0.032	79.861				3	0.033	61.242		3	0.038	43.443		3	0.024	41.515				3	0.203	30.039		3	0.215	5.033		4	0.25	17.725
		3	0.395	115.523						3	0.084	152.304				3	0.058	177.901		3	0.031	161.57		3	0.034	111.861				3	0.129	136.657		3	0.566	5.432		4	0.35	106.617
		3	0.204	80.47						3	0.207	178.81				3	0.026	2.677		3	0.035	156.221		3	0.006	148.921				3	0.263	55.295		3	0.222	115.826		4	0.155	175.558
		3	0.267	62.185		4	0.151	42.546		3	0.15	26.386				3	0.021	24.032		3	0.023	95.282		3	0.012	148.467				3	0.109	148.859		3	0.461	45.981		4	0.824	153.29
		3	0.16	87.474		4	0.332	125.444		3	0.074	162.914				3	0.052	174.837		3	0.019	70.338		3	0.018	143.8				3	0.425	8.359		3	0.754	4.994		4	0.271	45.808
		3	0.268	72.291		4	0.692	70.155		3	0.149	86.896				3	0.069	157.598		3	0.015	149.244		3	0.017	119.52				3	0.146	174.464		3	0.733	0.471		4	0.182	8.195
		3	0.15	84.483		4	0.273	56.05		3	0.101	13.399				3	0.041	173.02		3	0.061	96.437		3	0.013	149.284				3	0.08	178.914		3	0.528	9.054		4	0.266	49.12
		3	0.052	86.442		4	0.143	45.992		3	0.065	63.017				3	0.023	174.252		3	0.044	169.216		3	0.02	172.707				3	0.167	172.989		3	0.093	43.291		4	0.169	9.716
		3	0.009	127.657						3	0.322	151.976				3	0.045	158.297		3	0.06	173.742		3	0.007	131.722				3	0.086	178.654		3	0.283	1.411		4	0.074	80.566
		3	0.064	99.976						3	0.054	70.405				3	0.042	145.862		3	0.096	110.672		3	0.031	100.134				3	0.035	112.537		3	0.629	94.157		4	0.061	86.316
		3	0.206	89.838		5	0.104	56.831		3	0.235	29.592				3	0.075	134.772		3	0.05	136.018		3	0.035	116.022				3	0.081	162.431		3	0.663	139.71		4	0.064	40.001
		3	0.038	63.74		5	0.699	26.627		3	0.11	130.148				3	0.032	136.484		3	0.039	153.536		3	0.011	169.216				3	0.062	36.881		3	0.354	75.843		4	0.066	117.848
		3	0.063	81.299		5	0.434	17.875		3	0.194	178.072				3	0.097	150.554		3	0.095	78.676		3	0.01	146.47				3	0.087	62.448		3	0.521	156.924		4	0.032	137.156
		3	0.008	8.931		5	1.638	23.356		3	0.062	177.233				3	0.069	163.585		3	0.16	160.227		3	0.015	145.317				3	0.118	25.956		3	0.353	126.935		4	0.065	24.325
		3	0.133	97.561		5	0.041	175.964		3	0.143	35.854				3	0.041	45.103		3	0.05	139		3	0.023	5.834				3	0.257	147.147		3	0.038	138.257		4	0.054	3.464
		3	0.398	57.716		5	0.21	157.229		3	0.153	147.477																		3	0.183	54.425
		3	0.016	1.115		5	0.397	24.02		3	0.171	96.119																		3	0.105	125.746
		3	0.321	130.501		5	0.487	46.272		3	0.094	23.988				4	0.006	21.179		4	0.038	158.239		4	0.019	179.358				3	0.037	13.399		4	0.086	6.809		9	0.047	9.585
		3	0.042	66.976		5	0.16	26.219		3	0.16	34.613				4	0.033	125.892		4	0.05	164.86		4	0.02	79.285								4	0.186	58.033		9	0.229	89.902
		3	0.11	63.443		5	1.36	22.329		3	0.173	35.162				4	0.039	76.319		4	0.037	114.426		4	0.006	15.001								4	0.17	176.656		9	0.113	126.618
		3	0.062	78.656						3	0.505	70.78				4	0.017	172.053		4	0.049	18.03		4	0.025	56.944				4	0.808	77.114		4	0.093	85.086		9	0.045	110.282
																4	0.047	21.448		4	0.032	142.741		4	0.003	119.712				4	0.729	34.305		4	0.101	82.108		9	0.032	80.211
						8	0.045	52.397								4	0.043	174.553		4	0.032	106.447		4	0.025	91.437				4	0.415	123.391		4	0.203	13.573		9	0.019	47.713
		4	0.031	67.835		8	0.057	69.014		4	1.097	173.828				4	0.039	172.632		4	0.029	137.117		4	0.01	39.223				4	0.49	35.095		4	0.028	46.002		9	0.144	85.415
		4	0.018	57.081		8	0.243	26.876		4	0.65	37.337				4	0.015	145.181		4	0.031	130.415		4	0.019	30.539				4	0.463	157.092		4	0.271	19.738		9	0.076	14.883
		4	0.044	64.051		8	0.055	171.399		4	1.381	146.722				4	0.043	70.556		4	0.039	160.887		4	0.027	170.148				4	0.274	141.665		4	0.256	95.537		9	0.03	10.374
		4	0.059	76.503		8	0.123	174.346		4	0.803	128.422				4	0.019	150.879		4	0.011	21.993		4	0.026	5.796				4	0.226	90.995		4	0.192	169.333		9	0.074	125.019
		4	0.033	112.948		8	0.112	136.572		4	0.062	118.717				4	0.009	22.564		4	0.029	170.445		4	0.034	175.917				4	0.076	126.983		4	0.156	108.962		9	0.166	49.483
		4	0.033	39.473		8	0.773	7.093		4	0.341	50.072				4	0.018	174.965		4	0.083	123.63		4	0.03	142.139				4	0.38	143.086		4	0.106	112.268		9	0.064	0.303
		4	0.066	104.35		8	0.371	36.755		4	0.867	59.72				4	0.035	91.486		4	0.05	159.756		4	0.011	86.326				4	0.152	155.391		4	0.068	16.535		9	0.02	173.814
		4	0.014	132.38		8	0.515	17.409		4	1.226	67.82				4	0.048	22.108		4	0.029	30.453		4	0.018	102.948				4	0.17	35.576		4	0.181	6.139		9	0.059	146.219
		4	0.036	119.241						4	2.729	49.936				4	0.099	179.251		4	0.06	170.943		4	0.009	136.335				4	0.069	171.72		4	0.1	19.8		9	0.123	151.798
		4	0.039	149.084		9	0.358	128.081		4	2.329	11.397				4	0.023	77.783		4	0.023	27.558		4	0.007	96.277				4	0.118	146.877		4	0.329	143.037		9	0.095	42.607
		4	0.042	26.686		9	0.157	173.242		4	0.691	44.714				4	0.051	115.192		4	0.042	179.268		4	0.025	93.092				4	0.037	116.334		4	0.382	20.128
		4	0.086	44.047		9	0.274	17.021		4	0.996	44.25				4	0.032	154.305		4	0.011	47.583		4	0.019	129.943				4	0.25	154.454		4	0.5	35.862
		4	0.103	179.555		9	0.103	28.935		4	0.561	53.374				4	0.021	14.493		4	0.067	38.687		4	0.018	127.103				4	0.148	159.68		4	0.682	119.302		10	0.059	169.429
		4	0.019	12.411		9	0.062	106.909		4	0.707	95.151				4	0.021	101.237		4	0.089	158.514		4	0.001	151.421				4	0.59	82.915		4	0.262	47.394		10	0.281	124.161
		4	0.054	98.608		9	0.313	42.55		4	0.311	59.955				4	0.029	104.807		4	0.032	35.271		4	0.019	96.673				4	0.139	5.601		4	0.125	50.18		10	0.12	107.054
		4	0.073	54.779		9	0.679	11.421		4	0.018	36.53				4	0.073	170.742		4	0.037	54.82		4	0.009	51.843				4	0.716	12.991		4	0.187	21.793		10	0.041	105.415
		4	0.039	96.688		9	1.315	25.734		4	0.272	67.151				4	0.032	21.004		4	0.108	132.783		4	0.009	162.742				4	0.113	47.302		4	0.599	23.437		10	0.133	5.082
		4	0.04	39.963		9	1.608	15.53		4	0.044	149.373				4	0.032	150.064		4	0.087	156.804		4	0.014	179.916				4	0.279	126.395		4	0.31	170.301		10	0.026	77.953
		4	0.064	17.221		9	1.642	16.538		4	0.044	36.571				4	0.035	178.519		4	0.013	106.281		4	0.018	146.313				4	0.109	64.946		4	0.497	118.332		10	0.143	41.836
		4	0.059	79.545		9	0.462	8.008		4	0.501	62.722				4	0.031	84.766		4	0.076	90.032		4	0.007	130.937				4	0.728	109.917		4	0.685	117.943		10	0.08	18.669
		4	0.076	49.779		9	0.224	11.556		4	0.246	81.266				4	0.023	117.916		4	0.034	150.845		4	0.015	22.372				4	0.02	130.156		4	0.352	106.545		10	0.066	24.951
		4	0.176	141.019		9	0.128	138.13		4	0.301	123.178				4	0.009	146.492		4	0.072	158.615		4	0.02	174.421				4	0.109	35.415		4	0.017	139.479		10	0.07	84.589
		4	0.245	65.296		9	0.142	90.716		4	0.312	52.493																		4	0.03	148.099						10	0.179	45.833
		4	0.096	75.143		9	0.149	1.52		4	0.183	35.965																		4	0.035	98.018						10	0.119	24.079
		4	0.221	134.017		9	0.168	111.913		4	0.251	56.373				5	0.054	174.979		5	0.011	39.974		5	0.009	175.15				4	0.114	151.255		5	0.281	16.337		10	0.018	33.864
		4	0.226	143.901		9	0.14	1.549		4	0.097	109.764				5	0.063	56.545		5	0.017	41.622		5	0.003	6.085				4	0.067	61.751		5	0.27	14.53		10	0.06	108.092
		4	1.002	159.2		9	0.151	149.389		4	0.296	16.798				5	0.006	168.178		5	0.068	37.83		5	0.025	27.951								5	0.052	10.218		10	0.107	166.278
		4	0.287	157.446		9	0.485	45.339		4	0.301	26.595				5	0.014	44.323		5	0.121	130.211		5	0.028	155.114								5	0.04	147.227		10	0.131	64.068
		4	0.125	156.512						4	0.071	27.547				5	0.09	56.17		5	0.076	157.398		5	0.01	170.102				5	0.139	138.708		5	0.355	18.15		10	0.075	109.171
		4	0.415	134.554						4	0.023	46.601				5	0.055	178.952		5	0.027	156.84		5	0.021	137.333				5	0.117	131.929		5	0.087	124.377		10	0.14	159.443
						10	0.188	1.064								5	0.018	155.545		5	0.009	107.797		5	0.019	153.939				5	0.081	48.405		5	0.164	94.153		10	0.078	110.169
						10	0.172	174.309								5	0.017	143.979		5	0.034	20.389		5	0.03	154.01				5	0.105	69.552		5	1.596	172.215		10	0.051	127.745
		5	0.747	137.477		10	0.348	2.762		5	0.484	174.695				5	0.077	77.744		5	0.021	126.329		5	0.01	56.741				5	0.122	162.984		5	0.192	154.89		10	0.044	101.122
		5	0.273	100.218		10	0.097	7.655		5	0.724	2.178				5	0.118	42.269		5	0.062	14.207		5	0.011	101.132				5	0.141	59.957		5	0.434	143.101		10	0.099	35.436
		5	0.198	104.639		10	0.079	17.214		5	0.609	175.252				5	0.08	163.977		5	0.041	169.312		5	0.016	91.974				5	0.174	48.877						10	0.08	55.131
		5	0.131	135.015		10	0.078	33.131		5	1.139	179.149				5	0.069	101.572		5	0.034	89.73		5	0.062	157.555				5	0.072	53.212						10	0.078	62.545
		5	0.22	84.482		10	0.637	30.521		5	0.36	172.892				5	0.08	166.991		5	0.052	87.774		5	0.015	165.271				5	0.128	7.861		6	0.165	162.511		10	0.028	10.7
		5	0.04	179.086		10	0.103	9.18		5	0.41	168.907				5	0.034	91.546		5	0.008	150.016		5	0.02	2.064				5	0.129	0.208		6	0.115	14.469		10	0.061	58.752
		5	0.107	116.029		10	0.226	46.813		5	0.387	163.51				5	0.014	73.971		5	0.092	52.694		5	0.01	169.088				5	0.185	20.332		6	0.043	20.498		10	0.08	28.047
		5	0.313	29.999						5	0.121	76.841				5	0.077	119.664		5	0.06	74.549		5	0.009	148.561				5	0.156	173.502		6	0.167	154.226		10	0.083	67.472
		5	0.167	26.241						5	0.141	166.326				5	0.012	155.991		5	0.062	162.25		5	0.018	143.07				5	0.112	5.555		6	0.09	136.342
		5	0.17	23.972		11	0.01	71.099		5	0.153	26.31				5	0.005	108.421		5	0.03	135.07		5	0.029	72.952				5	0.129	37.101		6	0.105	39.424
		5	0.419	138.798		11	0.051	40.716		5	0.244	167.095				5	0.035	74.531		5	0.038	62.91		5	0.033	158.336				5	0.202	16.859		6	0.08	37.705		11	0.091	12.079
		5	0.19	160.354		11	0.046	163.741		5	0.851	116.94				5	0.099	101		5	0.025	28.601		5	0.018	31.48				5	0.285	2.461		6	0.527	136.635		11	0.129	31.996
		5	0.034	17.489		11	0.024	170.684		5	1.124	66.218				5	0.012	70.902		5	0.026	166.74		5	0.008	89.988				5	0.285	4.388		6	0.136	167.357		11	0.157	37.622
		5	0.118	173.112		11	0.029	146.802		5	0.012	4.893				5	0.018	159.933		5	0.032	62.911		5	0.024	53.555				5	0.1	32.936		6	0.238	172.876		11	0.162	20.396
		5	0.104	179.442		11	0.082	164.514		5	0.28	157.008				5	0.189	103.176		5	0.042	144.173		5	0.008	143.026				5	0.248	52.433		6	0.13	0.458		11	0.137	9.252
		5	0.092	160.985		11	0.024	5.103		5	0.183	178.631				5	0.047	130.331		5	0.038	177.82		5	0.015	31.892				5	0.058	125.421		6	0.092	105.361		11	0.108	155.626
		5	0.029	50.443		11	0.244	31.205		5	0.082	26.914				5	0.093	69.668		5	0.069	118.017		5	0.03	144.385				5	0.065	159.625		6	0.226	93.893		11	0.02	143.5
		5	0.059	43.367		11	0.013	12.635		5	0.299	157.491				5	0.048	126.354		5	0.087	146.409		5	0.012	66.931				5	0.118	167.383		6	0.29	31.206		11	0.111	2.372
		5	0.031	57.321		11	0.027	1.918		5	0.061	121.391				5	0.086	74.855		5	0.05	23.188		5	0.009	109.232				5	0.136	99.384		6	0.477	3.091		11	0.005	160.799
		5	0.275	175.717		11	0.052	6.006		5	0.329	25.487				5	0.024	162.832		5	0.03	80.046		5	0.028	170.284				5	0.126	143.966		6	0.28	176.985		11	0.214	58.727
		5	0.052	174.162		11	0.075	140.367		5	0.166	141.185																		5	0.15	171.866		6	0.393	24.703		11	0.11	5.454
		5	0.026	83.961		11	0.146	68.577		5	0.246	172.831																		5	0.069	47.283		6	0.413	6.397		11	0.171	153.291
		5	0.022	139.288		11	0.169	30.308		5	0.118	159.536				6	0.021	108.544		6	0.114	93.579		6	0.027	21.977				5	0.101	26.216		6	0.149	2.792		11	0.025	120.885
		5	0.039	30.744		11	0.202	49.958		5	0.132	11.764				6	0.072	78.616		6	0.108	2.823		6	0.023	79.056				5	0.244	47.647		6	1.503	0.048		11	0.376	100.556
		5	0.018	149.431		11	0.058	36.996		5	0.472	146.868				6	0.018	22.934		6	0.044	176.84		6	0.018	168.808				5	0.226	126.981		6	0.138	17.874		11	0.121	46.126
		5	0.064	45.043		11	0.211	139.795		5	0.115	64.299				6	0.07	179.675		6	0.071	7.951		6	0.003	70.341								6	0.345	0.767		11	0.337	26.914
		5	0.403	8.758		11	0.085	4.469		5	0.449	124.086				6	0.048	78.243		6	0.147	6.664		6	0.012	118.42								6	0.422	113.377
		5	0.208	37.876		11	0.012	176.407		5	0.693	140.362				6	0.051	152.551		6	0.099	161.574		6	0.014	118.52				6	0.154	158.48		6	2.763	137.466
		5	0.038	122.912		11	0.092	166.576		5	0.293	155.664				6	0.028	67.869		6	0.081	173.815		6	0.015	110.284				6	0.122	38.906		6	0.389	2.054		12	0.063	151.108
		5	0.065	142.17		11	0.037	50.855		5	0.088	83.194				6	0.03	157.866		6	0.03	88.124		6	0.027	123.756				6	0.17	25.287		6	0.108	121.261		12	0.017	0.904
						11	0.073	148.504								6	0.061	145.422		6	0.031	125.936		6	0.022	111.387				6	0.145	45.139		6	0.069	21.078		12	0.043	176.985
						11	0.076	125.063								6	0.034	166.465		6	0.063	59.575		6	0.025	20.588				6	0.252	35.771		6	0.17	77.031		12	0.118	159.146
		6	0.379	131.528		11	0.422	40.468		6	0.886	170.168				6	0.072	158.942		6	0.302	118.994		6	0.034	158.701				6	0.103	115.193						12	0.067	28.238
		6	0.281	122.183		11	0.248	145.64		6	0.976	170.239				6	0.118	5.133		6	0.212	174.257		6	0.013	166.325				6	0.12	83.392						12	0.016	179.811
		6	0.064	64.774		11	0.056	73.081		6	0.824	176.884				6	0.118	167.635		6	0.045	170.468		6	0.027	146.719				6	0.068	156.79		9	0.177	179.191		12	0.072	131.697
		6	0.136	121.192		11	0.04	53.442		6	1.113	179.369				6	0.068	29.455		6	0.182	23.712		6	0.016	69.008				6	0.053	20.062		9	0.221	36.407		12	0.07	93.278
		6	0.407	91.996		11	0.034	157.008		6	0.372	172.916				6	0.013	173.506		6	0.043	70.601		6	0.009	97.806				6	0.182	14.199		9	0.314	165.955		12	0.07	72.073
		6	0.371	24.051						6	0.412	169.697				6	0.016	46.808		6	0.095	116.366		6	0.015	103.2				6	0.196	0.905		9	1.271	10.583		12	0.044	106.84
		6	0.29	66.359						6	0.374	162.307				6	0.017	162.772		6	0.103	2.906		6	0.021	170.911				6	0.054	176.218		9	0.994	26.799		12	0.055	14.982
		6	0.15	77.08		12	0.02	76.38		6	0.121	76.841				6	0.006	162.062		6	0.043	178.392		6	0.035	166.599				6	0.071	40.777		9	0.809	17.203		12	0.005	142.688
		6	0.029	139.134		12	0.092	17.628		6	0.141	166.326				6	0.053	157.708		6	0.098	57.255		6	0.02	123.496				6	0.086	31.005		9	1.637	4.073		12	0.062	35.799
		6	0.223	117.688		12	0.026	73.44		6	0.153	26.31				6	0.03	167.469		6	0.032	166.319		6	0.026	157.059				6	0.088	88.171		9	1.625	20.649		12	0.126	85.062
		6	0.064	40.062		12	0.035	107.792		6	0.282	137.919				6	0.04	168.115		6	0.056	31.123		6	0.025	147.822				6	0.083	30.958		9	1.493	3.224		12	0.084	123.677
		6	0.314	39.926		12	0.077	177.172		6	0.143	36.73				6	0.019	150.966		6	0.056	13.001		6	0.014	85.964				6	0.083	37.07		9	1.254	4.437		12	0.109	50.914
		6	0.245	147.881		12	0.001	44.694		6	0.07	11.731				6	0.005	64.655		6	0.033	157.726		6	0.031	114.563				6	0.038	51.892		9	0.164	33.791		12	0.143	51.774
		6	0.03	165.333		12	0.081	135.191		6	0.088	135.544				6	0.05	103.276		6	0.098	177.947		6	0.026	158.872				6	0.087	36.413		9	0.173	73.535		12	0.052	123.443
		6	0.418	60.663		12	0.069	150.933		6	0.371	141.15				6	0.064	170.122		6	0.093	153.61		6	0.013	152.729				6	0.059	21.14		9	0.725	32.238		12	0.034	57.991
		6	0.101	10.69		12	0.007	26.35		6	0.19	158.234				6	0.02	155.606		6	0.245	156.213		6	0.018	165.773				6	0.06	76		9	0.246	25.898		12	0.163	128.161
		6	0.035	31.385		12	0.15	109.355		6	0.118	42.117				6	0.007	129.62		6	0.096	160.726		6	0.029	160.702				6	0.031	44.728		9	0.344	150.619		12	0.028	116.267
		6	0.051	149.407		12	0.073	10.325		6	1.091	89.214				6	0.072	85.837		6	0.031	171.03		6	0.009	73.264				6	0.203	164.324		9	0.773	77.897		12	0.093	100.326
		6	0.196	89.693		12	0.174	175.091		6	0.652	98.844																		6	0.083	141.143		9	0.192	35.32		12	0.059	44.877
		6	0.12	42.203		12	0.123	6.834		6	0.953	65.433																		6	0.127	126.445		9	0.24	67.352		12	0.2	26.745
		6	0.315	79.609		12	0.18	178.052		6	0.772	74.418				7	0.051	176.623		7	0.019	125.378		7	0.007	118.788				6	0.032	30.736		9	0.336	21.79		12	0.075	158.636
		6	0.109	132.927		12	0.111	171.926		6	0.2	50.442				7	0.04	171.485		7	0.006	84.297		7	0.046	84.8				6	0.145	8.339		9	0.394	58.547		12	0.408	178.888
		6	0.085	179.472		12	0.075	177.473		6	0.246	66.739				7	0.037	166.239		7	0.024	120.997		7	0.012	158.547				6	0.071	6.73		9	1.78	94.282		12	0.081	130.082
		6	0.065	121.767		12	0.147	2.093		6	0.041	100.622				7	0.015	146.292		7	0.043	44.714		7	0.008	10.109				6	0.079	120.358		9	2.741	12.037		12	0.129	154.446
		6	0.036	5.792		12	0.04	166.809		6	0.027	165.881				7	0.081	144.727		7	0.082	145.284		7	0.014	34.944								9	0.393	19.683
		6	0.125	151.273		12	0.008	14.614		6	0.082	136.589				7	0.02	27.39		7	0.033	170.462		7	0.009	50.011								9	0.114	129.06
		6	0.181	120.641		12	0.119	33.618		6	0.377	107.526				7	0.104	164.047		7	0.042	170.148		7	0.02	51.496				9	0.094	21.796		9	0.15	87.411		13	0.146	29.482
		6	0.141	131.702		12	0.09	112.452		6	0.095	134.8				7	0.035	169.989		7	0.105	174.276		7	0.065	169.355				9	0.063	87.605		9	0.291	60.253		13	0.139	45.311
		6	0.089	59.484		12	0.041	84.707		6	0.183	63.598				7	0.042	31.066		7	0.089	168.201		7	0.053	178.569				9	0.204	41.765		9	0.184	106.328		13	0.065	33.602
		6	0.187	178.262		12	0.134	110.778		6	1.112	60.699				7	0.052	160.236		7	0.012	178.107		7	0.012	147.2				9	0.027	5.924		9	0.349	46.982		13	0.167	51.432
						12	0.146	18.412								7	0.017	102.055		7	0.07	3.314		7	0.015	4.966				9	0.074	179.024						13	0.071	36.39
						12	0.052	169.11								7	0.003	117.04		7	0.029	56.4		7	0.021	31.552				9	0.078	95.584						13	0.055	107.389
		7	0.118	74.829		12	0.038	0.308		7	0.144	160.935				7	0.02	94.534		7	0.074	139.747		7	0.047	168.576				9	0.047	110.618		10	0.079	170.386		13	0.094	30.311
		7	0.13	102.061		12	0.016	154.767		7	0.096	50.291				7	0.023	97.904		7	0.018	156.024		7	0.013	102.743				9	0.061	59.904		10	0.148	42.916		13	0.033	48.292
		7	0.021	18.167		12	0.156	154.153		7	0.203	137.849				7	0.015	46.877		7	0.043	16.55		7	0.015	69.046				9	0.057	61.423		10	0.865	27.411		13	0.056	38.883
		7	0.181	90.043						7	0.113	136.362				7	0.087	59.243		7	0.018	89.808		7	0.033	125.642				9	0.172	71.372		10	2.525	17.441		13	0.041	135.254
		7	0.244	31.121						7	0.203	178.955				7	0.122	171.559		7	0.101	107.478		7	0.043	149.926				9	0.446	8.245		10	1.983	2.396		13	0.064	58.963
		7	0.445	45.418		13	0.112	109.476		7	0.077	153.001				7	0.054	21.015		7	0.068	41.662		7	0.023	140.86				9	0.047	122.68		10	0.353	53.24		13	0.042	137.664
		7	0.922	52.666		13	0.052	92.814		7	0.006	46.085				7	0.019	14.848		7	0.105	150.846		7	0.012	7.436				9	0.203	61.018		10	1.097	48.967		13	0.049	116.625
		7	0.585	41.109		13	0.165	111.177		7	0.058	59.155				7	0.052	162.025		7	0.02	14.637		7	0.034	87.91				9	0.039	103.457		10	0.157	99.08		13	0.093	134.374
		7	0.493	33.731		13	0.038	97.436		7	0.056	34.843				7	0.017	57.987		7	0.055	161.523		7	0.013	139.998				9	0.183	81.998		10	0.849	69.45		13	0.058	176.404
		7	0.188	27.665		13	0.244	102.94		7	0.068	159.463				7	0.024	171.824		7	0.079	170.406		7	0.017	68.325				9	0.185	6.878		10	0.168	74.28		13	0.027	26.328
		7	1.052	1.057		13	0.247	161.433		7	0.181	179.928				7	0.061	165.305		7	0.024	113.386		7	0.004	131.851				9	0.186	6.688		10	0.089	109.589		13	0.195	60.177
		7	1.23	0.27		13	0.089	31.411		7	0.316	168.046				7	0.048	150.539		7	0.04	75.458		7	0.044	113.214				9	0.088	27.254		10	0.522	146.742		13	0.054	73.11
		7	1.424	6.714		13	0.059	134.263		7	0.681	166.807				7	0.059	157.843		7	0.091	159.392		7	0.019	66.428				9	0.236	47.453		10	0.4	168.297		13	0.041	67.986
		7	0.611	133.208		13	0.05	108.827		7	0.461	179.657				7	0.054	172.519		7	0.092	156.409		7	0.031	39.739				9	0.07	116.935		10	0.099	45.013		13	0.281	11.175
		7	0.217	119.491		13	0.075	27.909		7	0.638	175.99				7	0.028	155.072		7	0.048	26.971		7	0.045	139.616				9	0.018	148.143		10	0.173	23.144		13	0.203	170.806
		7	0.117	53.101		13	0.055	170.134		7	0.58	177.462				7	0.071	40.851		7	0.088	173.908		7	0.019	66.779				9	0.161	164.903		10	0.832	4.381		13	0.497	11.449
		7	0.274	127.748		13	0.029	125.201		7	0.017	78.642																		9	0.172	125.405		10	0.1	120.798		13	0.661	173.898
		7	0.03	136.412		13	0.101	164.921		7	0.313	173.021																		9	0.147	172.904		10	0.303	19.13		13	0.169	175.348
		7	0.04	30.124		13	0.077	161.508		7	0.368	161.556				8	0.08	76.17		8	0.08	102.94		8	0.01	52.612				9	0.053	151.512		10	0.292	15.497		13	0.067	169.812
		7	0.036	97.587		13	0.313	19.505		7	0.763	158.384				8	0.034	155.918		8	0.084	179.328		8	0.008	41.79				9	0.046	179.882		10	0.507	55.469		13	0.386	178.864
		7	0.035	168.807						7	0.353	148.415				8	0.019	157.215		8	0.058	113.741		8	0.051	177.912				9	0.139	9.511		10	0.461	76.225		13	0.08	127.876
		7	0.078	41.132						7	0.029	101.123				8	0.013	11.507		8	0.024	117.305		8	0.023	178.913				9	0.099	40.182		10	0.252	16.571		13	0.127	150.154
		7	0.027	154.733		14	0.035	80.844		7	0.06	175.839				8	0.007	91.926		8	0.13	134.01		8	0.012	1.446				9	0.098	127.724		10	0.355	113.809
		7	0.024	78.943		14	0.03	83.947		7	0.082	138.863				8	0.022	72.511		8	0.028	178.549		8	0.029	58.173								10	0.231	17.988
		7	0.053	136.13		14	0.009	90.32		7	0.078	48.941				8	0.019	109.744		8	0.005	90.048		8	0.02	164.703								10	0.719	145.101		14	0.059	56.859
		7	0.043	54.878		14	0.02	38.446		7	0.093	133.637				8	0.022	12.305		8	0.086	44.151		8	0.007	166.831				10	0.359	131.978		10	0.632	156.153		14	0.032	101.899
		7	0.081	56.337		14	0.026	148.544		7	0.205	165.56				8	0.025	162.632		8	0.083	173.511		8	0.011	83.715				10	0.245	155.8						14	0.095	27.161
		7	0.195	151.439		14	0.089	148.081		7	0.659	149.846				8	0.019	125.979		8	0.022	66.004		8	0.031	71.25				10	0.28	24.3						14	0.058	138.618
		7	0.361	102.377		14	0.016	56.509		7	0.348	121.891				8	0.021	21.478		8	0.057	130.523		8	0.019	133.747				10	0.311	138.923		11	0.093	7.319		14	0.062	13.676
		7	0.026	78.419		14	0.036	115.198		7	0.601	54.536				8	0.049	146.158		8	0.043	131.247		8	0.014	157.083				10	0.127	51.612		11	0.439	102.613		14	0.093	147.126
						14	0.036	130.746								8	0.036	166.681		8	0.073	95.561		8	0.012	29.911				10	0.265	49.323		11	1.008	4.927		14	0.077	157.805
						14	0.013	168.375								8	0.068	167.937		8	0.09	156.658		8	0.013	95.455				10	0.075	25.971		11	1.651	8.735		14	0.055	113.9
		8	0.297	171.369		14	0.037	82.561		8	0.062	115.662				8	0.048	168.963		8	0.056	148.204		8	0.033	92.878				10	0.04	125.968		11	0.267	59.206		14	0.116	51.716
		8	0.416	99.013		14	0.022	132.434		8	0.091	90.327				8	0.037	159.064		8	0.023	31.927		8	0.019	145.062				10	0.112	33.37		11	1.144	54.327		14	0.139	49.781
		8	0.596	86.343		14	0.015	46.593		8	0.176	124.235				8	0.047	177.229		8	0.082	119.193		8	0.04	8.865				10	0.118	25.929		11	0.181	102.842		14	0.046	82.145
		8	0.87	56.386		14	0.031	143.58		8	0.041	101.992				8	0.017	59.818		8	0.045	134.185		8	0.016	176.413				10	0.07	67.151		11	1.612	104.071		14	0.03	172.395
		8	0.039	110.416		14	0.068	21.185		8	0.035	27.399				8	0.018	90.696		8	0.08	109.945		8	0.02	6.383				10	0.132	82.397		11	0.263	15.468		14	0.05	121.59
		8	0.133	157.517		14	0.043	86.797		8	0.051	69.401				8	0.042	169.856		8	0.093	121.053		8	0.015	54.081				10	0.124	10.692		11	1.508	1.271		14	0.026	134.902
		8	0.426	94.287		14	0.013	71.758		8	0.046	71.265				8	0.005	28.888		8	0.095	162.618		8	0.017	126.096				10	0.069	159.702		11	1.663	163.518		14	0.11	107.772
		8	0.535	73.348		14	0.009	96.451		8	0.048	79.151				8	0.062	147.79		8	0.075	35.861		8	0.011	40.831				10	0.12	74.652		11	1.227	152.114		14	0.172	119.766
		8	0.744	43.815		14	0.026	93.131		8	0.011	8.24				8	0.043	170.319		8	0.18	179.765		8	0.025	40.387				10	0.15	40.117		11	0.466	111.602		14	0.118	152.018
		8	0.357	39.7		14	0.085	36.114		8	0.03	143.283				8	0.017	5.594		8	0.273	138.126		8	0.015	157.703				10	0.155	132.442		11	0.364	27.96		14	0.038	148.865
		8	0.187	87.304		14	0.042	136.952		8	0.013	82.775				8	0.02	86.14		8	0.189	150.385		8	0.01	27.881				10	0.267	155.171		11	0.356	177.454		14	0.057	163.862
		8	0.15	100.266		14	0.029	4.45		8	0.042	84.684				8	0.051	80.833		8	0.041	88.259		8	0.006	110.258				10	0.619	21.88		11	0.023	59.149		14	0.152	126.961
		8	0.176	40.337		14	0.027	128.406		8	0.092	99.454				8	0.051	16.301		8	0.039	67.671		8	0.009	136.745				10	0.068	67.907		11	0.08	131.969		14	0.047	139.977
		8	0.438	83.728		14	0.043	154.292		8	0.029	122.757				8	0.163	169.294		8	0.13	168.912		8	0.011	124.615				10	0.15	96.191		11	0.68	23.563		14	0.116	134.315
		8	0.568	68.279		14	0.05	158.438		8	0.013	90.187																		10	0.089	36.053		11	1.109	171.442		14	0.1	33.417
		8	0.192	159.891		14	0.035	23.336		8	0.102	129.204																		10	0.193	40.045		11	1.319	151.036		14	0.041	106.901
		8	0.275	142.734		14	0.058	128.18		8	0.02	65.942				9	0.072	168.951		9	0.011	167.924		9	0.004	51.837				10	0.075	109.007		11	1.328	174.498		14	0.009	22.771
		8	0.389	76.111		14	0.033	112.762		8	0.062	101.48				9	0.038	4.501		9	0.01	18.206		9	0.009	78.539				10	0.126	7.759		11	0.081	156.124		14	0.048	165.92
		8	0.461	65.142						8	0.067	57.937				9	0.048	131.264		9	0.033	39.706		9	0.008	177.903				10	0.061	70.151		11	0.125	66.316		14	0.099	104.881
		8	0.974	25.869						8	0.079	175.063				9	0.131	82.055		9	0.027	178.488		9	0.007	139.901				10	0.194	140.059		11	0.073	172.404		14	0.027	116.486
		8	0.931	55.669		15	0.065	124.531		8	0.081	119.911				9	0.02	15.193		9	0.042	142.975		9	0.019	21.547				10	0.107	154.952		11	0.165	170.844
		8	0.272	113.284		15	0.184	94.88		8	0.941	50.565				9	0.013	9.861		9	0.024	48.737		9	0.01	18.69				10	0.186	8.858		11	0.291	67.727
		8	0.32	149.052		15	0.159	141.605		8	0.586	5.484				9	0.037	168.188		9	0.019	138.954		9	0.022	155.343								11	0.685	138.099		15	0.021	44.076
		8	0.22	136.972		15	0.181	82.14		8	0.248	115.08				9	0.014	141.646		9	0.045	173.773		9	0.015	169.13												15	0.065	8.669
		8	0.806	59.986		15	0.038	28.746		8	0.097	46.886				9	0.049	3.454		9	0.016	162.632		9	0.015	57.129				12	0.139	102.915						15	0.071	58.53
		8	0.513	81.314		15	0.156	110.282		8	0.246	146.148				9	0.052	144.726		9	0.02	60.203		9	0.005	23.713				12	0.047	117.464		12	0.302	170.139		15	0.041	79.199
		8	0.295	110.371		15	0.052	45.894		8	0.053	159.775				9	0.035	131.094		9	0.029	142.374		9	0.007	101.515				12	0.2	100.041		12	0.486	12.629		15	0.083	18.852
		8	0.202	113.805		15	0.006	93.486		8	0.06	56.502				9	0.002	179.367		9	0.026	158.357		9	0.011	88.605				12	0.182	77.614		12	0.698	30.927		15	0.023	17.981
		8	0.296	66.35		15	0.12	90.47		8	0.267	4.374				9	0.028	76.933		9	0.037	138.122		9	0.018	148.376				12	0.106	134.282		12	0.216	175.23		15	0.111	14.281
		8	0.829	56.47		15	0.07	72.497		8	0.182	129.731				9	0.016	178.448		9	0.007	92.67		9	0.02	164.193				12	0.013	146.103		12	0.277	104.63		15	0.178	141.161
						15	0.18	23.786								9	0.008	164.408		9	0.016	112.233		9	0.016	112.746				12	0.069	135.421		12	0.217	88.49		15	0.014	21.742
						15	0.027	141.822								9	0.031	172.543		9	0.045	119.478		9	0.022	142.38				12	0.236	14.485		12	0.469	46.056		15	0.18	34.595
		9	0.479	82.698		15	0.226	36.671		9	0.422	1.909				9	0.009	169.112		9	0.021	96.326		9	0.028	39.503				12	0.033	84.69		12	0.369	127.485		15	0.087	40.779
		9	1.496	79.895		15	0.337	59.286		9	0.766	166.913				9	0.022	94.07		9	0.024	151.478		9	0.027	155.96				12	0.135	100.036		12	0.334	33.102		15	0.129	143.772
		9	1.114	65.544		15	0.416	148.907		9	0.451	174.768				9	0.029	124.453		9	0.02	115.395		9	0.024	178.136				12	0.195	4.9		12	0.442	60.914		15	0.055	124.511
		9	0.67	80.405		15	0.296	133.122		9	0.302	143.748				9	0.043	135.063		9	0.036	174.389		9	0.012	127.781				12	0.089	175.376		12	0.979	1.789		15	0.082	95.924
		9	0.128	53.679		15	0.095	52.922		9	0.064	124.2				9	0.038	131.642		9	0.064	170.134		9	0.006	170.821				12	0.172	16.712		12	0.389	72.27		15	0.063	92.778
		9	0.194	49.885		15	0.032	97.819		9	0.19	162.208				9	0.048	172.805		9	0.038	124.417		9	0.006	24.09				12	0.056	169.151		12	0.31	116.756		15	0.161	109.889
		9	0.343	71.378		15	0.167	53.16		9	0.272	3.256				9	0.033	170.251		9	0.054	86.722		9	0.006	156.1				12	0.096	151.289		12	0.92	172.638		15	0.106	150.956
		9	0.333	49.352		15	0.156	149.755		9	0.086	161.229				9	0.015	13.933		9	0.017	98.164		9	0.007	149.843				12	0.129	22.439		12	1.563	179.891		15	0.029	119.721
		9	1.208	58.294		15	0.293	159.279								9	0.02	49.964		9	0.024	46.912		9	0.017	68.92				12	0.038	25.519		12	0.799	146.854		15	0.053	17.97
		9	0.665	55.762		15	0.15	73.496		10	0.39	172.817				9	0.026	3.864		9	0.037	117.518		9	0.019	155.246				12	0.116	82.067		12	0.72	41.066		15	0.097	50.553
		9	2.268	4.278		15	0.278	114.718		10	0.095	81.211				9	0.019	44.721		9	0.05	167.941		9	0.009	162.176				12	0.167	48.677		12	0.157	176.189		15	0.104	172.563
		9	1.158	171.342		15	0.266	2.643		10	0.079	5.65				9	0.062	128.752		9	0.038	35.858		9	0.018	174.571				12	0.165	147.245		12	0.513	85.78		15	0.085	171.551
		9	0.967	9.002		15	0.049	178.469		10	0.291	158.607																		12	0.063	173.118		12	0.832	100.016		15	0.231	4.842
		9	0.218	101.364		15	0.06	98.862		10	0.114	172.801																		12	0.086	119.809		12	0.146	145.945		15	0.066	135.176
		9	0.211	82.23		15	0.092	136.157		10	0.116	132.722				10	0.052	160.196		10	0.024	166.855		10	0.025	87.636				12	0.089	45.855		12	0.496	27.002		15	0.102	44.991
		9	0.112	91.601		15	0.15	74.37		10	0.04	142.193				10	0.04	145.754		10	0.022	35.693		10	0.015	119.018				12	0.095	35.453		12	0.043	173.923		15	0.16	178.965
		9	0.262	85.697						10	0.061	83.323				10	0.037	95.855		10	0.022	142.449		10	0.012	137.482				12	0.34	13.803		12	0.22	74.441		15	0.089	88.904
		9	0.184	60.606						10	0.083	95.493				10	0.009	139.318		10	0.021	136.894		10	0.018	179.635				12	0.151	113.548		12	0.308	112.802		15	0.04	121.392
		9	0.246	66.456		17	0.219	153.496		10	0.54	129.634				10	0.085	99.684		10	0.038	62.458		10	0.007	48.026				12	0.539	105.158		12	0.091	166.253
		9	0.509	104.834		17	0.502	120.383		10	0.198	171.108				10	0.046	164.591		10	0.024	95.128		10	0.042	124.936				12	0.161	14.16		12	0.419	41.865
		9	1.405	80.581		17	2.268	2.141		10	0.311	158.546				10	0.024	48.849		10	0.034	49.896		10	0.027	142.909				12	0.116	3.382		12	0.201	43.164		16	0.044	113.264
		9	1.337	109.307		17	1.733	11.229		10	0.27	176.718				10	0.02	150.841		10	0.08	120.651		10	0.004	117.353												16	0.105	27.246
		9	0.732	126.741		17	0.092	48.076		10	0.174	72.418				10	0.057	168.732		10	0.054	133.124		10	0.034	87.307												16	0.073	40.931
		9	0.34	98.787		17	0.314	155.019		10	0.041	75.062				10	0.019	136.974		10	0.095	80.771		10	0.015	6.129				13	0.13	96.008		15	0.107	133.372		16	0.003	70.096
		9	0.179	79.122		17	0.256	167.423		10	0.28	32.292				10	0.014	90.359		10	0.083	44.015		10	0.023	101.095				13	0.075	2.881		15	0.233	102.753		16	0.046	10.005
		9	0.075	59.038						10	0.217	177.61				10	0.057	102.367		10	0.125	167.633		10	0.017	134.601				13	0.519	176.35		15	0.65	149.383		16	0.032	107.684
		9	0.192	144.454						10	0.111	157.233				10	0.084	164.703		10	0.031	153.061		10	0.01	105.527				13	0.195	160.155		15	0.527	2.648		16	0.04	60.72
		9	0.243	29.666		18	0.041	148.97		10	0.609	177.133				10	0.018	179.103		10	0.015	173.393		10	0.021	165.823				13	0.744	28.429		15	0.203	7.034		16	0.105	126.655
		9	0.531	50.579		18	0.023	142.157		10	0.246	138.602				10	0.035	12.778		10	0.116	158.868		10	0.034	156.509				13	0.155	92.647		15	0.192	106.093		16	0.042	92.077
		9	0.527	46.995		18	0.22	167.447		10	0.165	122.963				10	0.061	152.457		10	0.042	178.577		10	0.017	161.957				13	0.138	113.265		15	0.356	124.042		16	0.271	84.421
						18	0.248	162.002		10	0.175	100.49				10	0.031	142.198		10	0.089	15.048		10	0.021	8.098				13	0.109	39.693		15	0.571	39.508		16	0.086	100.891
						18	0.07	61.651		10	0.144	175.093				10	0.052	156.088		10	0.062	168.735		10	0.01	162.974				13	0.085	157.894		15	0.073	88.048		16	0.203	72.467
		10	0.084	132.523		18	0.062	87.523		10	0.307	176.448				10	0.041	173.941		10	0.061	51.124		10	0.022	28.129				13	0.347	32.403		15	0.12	69.017		16	0.054	124.167
		10	0.08	123.673		18	0.17	3.676		10	0.484	177.199				10	0.024	159.665		10	0.121	157.518		10	0.004	88.87				13	0.022	103.084		15	0.52	106.878		16	0.045	100.982
		10	0.043	75.613		18	0.102	164.621		10	0.483	175.75				10	0.028	150.109		10	0.009	115.078		10	0.015	80.388				13	0.114	114.49		15	1.774	49.582		16	0.081	70.367
		10	0.072	163.956		18	0.079	170.459		10	0.22	171.236				10	0.034	3.946		10	0.039	129.788		10	0.012	39.868				13	0.054	96.186		15	2.219	39.668		16	0.099	102.971
		10	0.063	124.047		18	0.177	148.26		10	0.429	179.29				10	0.01	101.654		10	0.051	86.992		10	0.035	27.103				13	0.052	169.816		15	0.976	56.652		16	0.093	134.871
		10	0.014	52.815		18	0.1	8.061		10	0.034	75.122				10	0.003	159.606		10	0.074	133.103		10	0.017	165.173				13	0.211	151.432		15	0.289	60.215		16	0.039	43.921
		10	0.06	143.153		18	0.115	18.46		10	0.098	20.624				10	0.01	138.836		10	0.036	165.7		10	0.002	48.922				13	0.035	38.123		15	0.704	176.286		16	0.105	61.48
		10	0.054	166.071		18	0.095	176.678								10	0.025	87.382		10	0.071	176.491		10	0.021	107.685				13	0.053	134.793		15	0.151	170.936		16	0.067	133.413
		10	0.032	37.852		18	0.164	19.999								10	0.009	160.76		10	0.022	29.573		10	0.055	151.261				13	0.263	53.519		15	0.223	46.879		16	0.037	104.194
		10	0.033	168.551		18	0.136	27.866		12	0.257	11.448				10	0.012	154.545		10	0.039	143.489		10	0.064	167.638				13	0.35	20.047		15	0.515	173.272		16	0.147	101.334
		10	0.043	45.775		18	0.008	144.95		12	0.167	171.295																		13	0.044	47.843		15	0.622	148.824		16	0.098	80.05
		10	0.068	51.419		18	0.322	41.225		12	0.153	85.938																		13	0.15	68.235		15	0.223	114.402		16	0.094	29.159
		10	0.046	132.415		18	0.328	177.321		12	0.296	153.917				11	0.05	179.192		11	0.038	32.003		11	0.019	86.027				13	0.174	157.651		15	0.17	11.028		16	0.108	104.124
		10	0.035	64.27		18	0.005	90.615		12	0.269	177.898				11	0.011	102.522		11	0.041	132.927		11	0.013	9.179				13	0.319	4.569		15	0.355	145.554		16	0.103	136.093
		10	0.077	53.41		18	0.325	90.94		12	0.196	69.849				11	0.013	104.853		11	0.029	119.109		11	0.027	102.989				13	0.113	175.943		15	0.667	12.473		16	0.224	61.438
		10	0.089	108.346		18	0.115	5.827		12	0.241	10.579				11	0.024	96.763		11	0.013	152.81		11	0.013	78.625				13	0.247	148.574		15	1.482	176.889		16	0.035	117.805
		10	0.07	4.971		18	0.023	144.66		12	0.054	136.304				11	0.048	109.544		11	0.035	38.551		11	0.018	138.568				13	0.257	162.084		15	1.138	147.159
		10	0.142	150.399		18	0.059	140.677		12	0.106	170.198				11	0.016	11.818		11	0.007	46.114		11	0.008	154.869				13	0.081	51.846		15	1.384	36.017
		10	0.016	88.657		18	0.259	104.355		12	0.038	29.239				11	0.084	175.152		11	0.119	129.355		11	0.02	9.48				13	0.141	103.605		15	1.278	1.573		17	0.102	33.932
		10	0.154	161.762		18	0.22	8.135		12	0.098	161.749				11	0.021	173.105		11	0.061	173.595		11	0.013	176.928				13	0.153	163.066						17	0.102	5.179
		10	0.162	156.731		18	0.082	5.048		12	0.294	168.997				11	0.02	178.15		11	0.035	164.539		11	0.016	171.723												17	0.061	51.079
		10	0.149	176.194		18	0.096	0.03		12	0.25	179.213				11	0.019	24.952		11	0.044	30.811		11	0.008	127.632								16	0.173	18.72		17	0.022	134.185
		10	0.034	175.996		18	0.181	3.611		12	0.049	152.395				11	0.012	14.353		11	0.073	149.977		11	0.0009901	125.631				14	0.667	21.348		16	0.072	139.095		17	0.138	134.921
		10	0.122	170.56						12	0.045	155.75				11	0.021	177.097		11	0.07	152.581		11	0.004	48.701				14	0.143	177.16		16	0.049	70.477		17	0.315	161.781
		10	0.81	160.929						12	0.227	177.575				11	0.015	149.87		11	0.036	117.91		11	0.012	108.723				14	0.6	59.195		16	0.083	91.379		17	0.186	2.286
		10	0.233	8.959		19	0.011	12.212		12	0.099	178.53				11	0.011	109.583		11	0.057	114.804		11	0.02	163.691				14	0.349	7.578		16	0.272	154.71		17	0.048	139.053
		10	0.234	26.101		19	0.08	139.746		12	0.245	164.661				11	0.041	130.846		11	0.035	162.948		11	0.041	99.355				14	0.208	43.526		16	0.195	164.021		17	0.063	1.598
		10	0.106	96.171		19	0.078	133.415		12	0.384	177.156				11	0.055	178.416		11	0.026	176.982		11	0.023	83.239				14	0.09	156.385		16	0.493	176.106		17	0.217	22.187
		10	0.048	38.731		19	0.042	28.935		12	0.463	172.368				11	0.024	153.694		11	0.027	79.952		11	0.02	62.418				14	0.043	116.956		16	0.31	121.463		17	0.112	41.556
		10	0.031	100.257		19	0.053	158.78		12	0.109	173.843				11	0.023	26.332		11	0.04	55.64		11	0.027	144.747				14	0.109	131.76		16	1.597	76.442		17	0.056	176.119
						19	0.029	164.208		12	0.101	174.252				11	0.057	173.503		11	0.074	153.508		11	0.021	140.253				14	0.243	165.247		16	0.081	177.146		17	0.243	126.852
						19	0.044	164.512		12	0.071	158.264				11	0.051	170.998		11	0.053	156.702		11	0.034	31.524				14	0.146	97.458		16	0.212	32.312		17	0.137	174.79
		11	0.338	166.971		19	0.081	124.983		12	0.117	19.587				11	0.033	173.823		11	0.039	2.823		11	0.011	72.571				14	0.074	126.658		16	0.128	136.137		17	0.012	104.495
		11	0.165	147.58		19	0.081	156.966		12	0.151	178.098				11	0.029	164.72		11	0.037	97.033		11	0.042	123.919				14	0.352	117.465		16	0.072	86.59		17	0.091	156.196
		11	0.046	172.723		19	0.054	46.062		12	0.92	168.779				11	0.003	126.427		11	0.096	128.89		11	0.031	138.754				14	0.16	51.01		16	0.176	97.972		17	0.089	120.414
		11	0.115	4.164		19	0.143	8.211		12	0.304	158.843				11	0.008	123.681		11	0.023	101.859		11	0.032	130.34				14	0.143	134.929		16	0.111	83.589		17	0.034	50.502
		11	0.276	153.337		19	0.15	37.713		12	0.21	176.931				11	0.055	77.192		11	0.042	152.617		11	0.021	153.148				14	0.14	164.784		16	0.172	128.87		17	0.049	92.311
		11	0.211	162.164		19	0.022	70.23		12	0.404	158.227				11	0.037	149.54		11	0.132	164.981		11	0.005	16.494				14	0.251	176.715		16	0.191	84.853		17	0.052	80.175
		11	0.149	167.444		19	0.108	73.18		12	0.255	167.545				11	0.014	108.138		11	0.101	178.209		11	0.02	170.084				14	0.143	66.969		16	0.467	37.982		17	0.077	134.766
		11	0.47	149.837		19	0.026	161.119								11	0.05	110.413		11	0.023	9.118		11	0.022	158.303				14	0.102	95.928		16	0.442	100.24		17	0.071	49.161
		11	1.047	132.849		19	0.099	85.596																						14	0.196	65.862		16	0.248	160.273		17	0.165	129.859
		11	0.907	118.584		19	0.029	52.457		13	0.335	16.562																		14	0.425	8.98		16	0.33	49.619		17	0.066	0.43
		11	0.632	118.277		19	0.036	73.802		13	0.648	177.855				12	0.033	152.335		12	0.051	160.077		12	0.016	162.487				14	0.083	66.684		16	0.273	173.338		17	0.126	145.08
		11	0.697	103.88		19	0.172	5.986		13	0.611	177.869				12	0.069	146.301		12	0.034	14.067		12	0.007	131.264				14	0.01	58.267		16	0.106	47.135		17	0.144	152.063
		11	0.525	123.263		19	0.02	5.542		13	0.313	143.428				12	0.051	166.896		12	0.038	136.645		12	0.005	87.294				14	0.21	72.531		16	0.574	0.904		17	0.032	135.422
		11	0.279	140.884		19	0.076	150.363		13	0.065	97.165				12	0.025	163.971		12	0.072	141.744		12	0.023	117.98				14	0.474	161.128		16	0.117	84.874		17	0.046	166.429
		11	0.396	96.747		19	0.082	53.001		13	0.192	163.339				12	0.046	52.265		12	0.067	164.935		12	0.019	1.644				14	0.349	154.772		16	0.193	144.005
		11	0.275	84.271		19	0.065	39.946		13	0.63	146.463				12	0.02	165.121		12	0.045	0.669		12	0.014	163.916				14	0.379	88.844		16	0.381	113.214
		11	0.253	81.525		19	0.164	62.589		13	0.364	177.367				12	0.049	53.123		12	0.045	145.8		12	0.038	32.713				14	0.055	86.286		16	0.779	110.959		18	0.607	173.853
		11	0.376	112.558		19	0.052	146.831		13	0.179	154.89				12	0.057	174.517		12	0.038	176.904		12	0.021	19.164				14	0.031	92.493						18	1.247	45.968
		11	0.258	94.633		19	0.122	144.14		13	0.101	179.43				12	0.005	105.508		12	0.031	116.146		12	0.033	160.151				14	0.042	64.276						18	0.522	37.598
		11	0.067	22.359		19	0.1	137.732		13	0.146	154.159				12	0.043	135.82		12	0.075	174.249		12	0.02	158.824								17	0.603	71.892		18	0.925	2.896
		11	0.224	102.735		19	0.04	114.904		13	0.499	170.341				12	0.02	45.737		12	0.035	113.169		12	0.013	151.747								17	0.131	101.994		18	0.763	68.579
		11	0.244	134.152						13	0.59	172.448				12	0.031	69.871		12	0.016	69.05		12	0.007	55.69				15	0.263	48.549		17	0.14	44.414		18	0.15	14.213
		11	0.688	78.609						13	0.185	174.257				12	0.013	129.76		12	0.051	165.183		12	0.014	101.091				15	0.262	170.005		17	0.363	161.297		18	0.178	13.328
		11	0.267	56.553		20	0.042	166.71		13	0.275	177.822				12	0.074	27.349		12	0.017	82.101		12	0.027	140.903				15	1.363	10.991		17	0.228	0.625		18	0.425	40.889
		11	0.472	59.475		20	0.058	140.217		13	0.728	179.791				12	0.045	177.732		12	0.021	89.669		12	0.037	148.71				15	0.085	170.084		17	0.377	2.19		18	0.232	16.925
		11	0.217	95.284		20	0.031	30.034		13	0.166	166.422				12	0.048	21.027		12	0.022	32.902		12	0.023	139.833				15	0.265	139.225		17	0.103	89.489		18	0.079	132.155
		11	0.059	153.538		20	0.026	48.629		13	0.296	176.611				12	0.072	175.18		12	0.03	177.829		12	0.006	61.556				15	0.179	131.171		17	0.122	105.276		18	0.088	99.634
		11	0.152	96.488		20	0.078	16.136		13	0.239	141.756				12	0.024	167.283		12	0.039	160.341		12	0.022	81.1				15	0.087	31.329		17	0.768	31.341		18	0.057	34.176
		11	0.147	7.477		20	0.144	22.396		13	0.43	148.94				12	0.069	163.386		12	0.067	132.656		12	0.026	71.387				15	0.18	170.126		17	0.161	159.326		18	0.044	66.596
		11	0.041	56.444						13	0.172	109.54				12	0.02	117.647		12	0.073	150.973		12	0.032	171.282				15	0.264	150.5		17	0.295	57.29		18	0.026	118.497
										13	0.225	141.415				12	0.055	113.521		12	0.053	141.524		12	0.008	8.676				15	0.105	39.121		17	0.102	80.25		18	0.033	59.178
						21	0.026	137.153		13	0.281	161.736				12	0.032	174.829		12	0.034	159.423		12	0.007	14.69				15	1.168	153.601		17	0.218	74.055		18	0.076	95.957
		12	0.105	95.932		21	0.038	4.087		13	0.144	130.266				12	0.063	1.103		12	0.057	85.45		12	0.016	176.884				15	0.957	17.719		17	0.611	23.129		18	0.105	3.958
		12	0.165	167.244		21	0.1	179.739		13	0.219	167.271				12	0.041	168.377		12	0.062	150.399		12	0.035	177.875				15	0.064	80.905		17	0.263	175.536		18	0.031	79.781
		12	0.034	153.553		21	0.064	148.687		13	0.315	171.534				12	0.008	156.824		12	0.062	83.548		12	0.027	179.327				15	0.135	77.594		17	0.139	69.888		18	1.727	131.472
		12	0.056	179.702		21	0.028	124.408		13	0.132	71.388				12	0.023	172.561		12	0.043	132.744		12	0.02	56.727				15	0.094	123.993		17	0.268	1.804		18	2.144	6.471
		12	0.035	95.437		21	0.031	151.839		13	1.038	157.291				12	0.022	82.587		12	0.079	144.641		12	0.014	148.65				15	0.085	105.372		17	0.222	41.056		18	0.879	42.021
		12	0.069	132.447		21	0.024	58.428		13	0.256	120.147				12	0.024	80.662		12	0.083	165.172		12	0.011	68				15	0.073	42.501		17	1.086	145.256		18	1.051	46.269
		12	0.225	97.25		21	0.054	129.32		13	0.567	4.722																		15	0.066	119.435		17	1.163	108.731		18	0.383	10.992
		12	0.04	113.034		21	0.116	147.173																						15	0.067	57.944
		12	0.113	145.152		21	0.053	127.338								13	0.05	148.305		13	0.011	177.908		13	0.014	85.168				15	0.026	31.073
		12	0.068	123.776		21	0.044	162.116		14	0.164	137.248				13	0.058	152.784		13	0.038	166.233		13	0.012	80.438				15	0.353	33.757		18	0.322	5.066		19	0.569	174.382
		12	0.041	176.609		21	0.055	73.842		14	0.274	176.816				13	0.009	86.411		13	0.089	101.566		13	0.053	178.25				15	0.095	10.954		18	0.252	152.57		19	0.391	176.816
		12	0.052	126.047		21	0.088	42.886		14	0.122	158.549				13	0.057	98.944		13	0.05	134.236		13	0.047	179.44				15	0.518	125.79		18	0.283	0.711		19	0.427	173.587
		12	0.074	116.242		21	0.063	175.429		14	0.197	155.039				13	0.018	161.089		13	0.004	44.968		13	0.036	136.515				15	0.153	121.199		18	0.503	4.451		19	0.301	172.683
		12	0.077	112.695		21	0.103	67.536		14	0.085	174.92				13	0.084	30.635		13	0.027	5.666		13	0.051	166.893				15	0.123	117.855		18	0.056	165.617		19	0.051	77.359
		12	0.119	159.495		21	0.032	164.936		14	0.099	126.232				13	0.018	8.501		13	0.031	106.584		13	0.036	144.513				15	0.124	105.902		18	0.107	56.096		19	0.157	36.305
		12	0.013	20.436		21	0.057	75.364		14	0.168	156.812				13	0.027	12.501		13	0.046	99.947		13	0.026	145.373				15	0.038	79.708		18	0.192	38.625		19	0.358	154.359
		12	0.021	6.538		21	0.014	137.726		14	0.208	148.773				13	0.039	165.737		13	0.024	137.367		13	0.012	117.275				15	0.132	5.532		18	0.143	50.28		19	0.067	149.948
		12	0.111	62.548		21	0.073	24.067		14	0.076	159.03				13	0.051	177.668		13	0.023	112.784		13	0.034	61.002				15	0.16	178.444		18	0.182	74.752		19	0.092	60.314
		12	0.085	61.54		21	0.032	166.878		14	0.091	168.475				13	0.06	163.347		13	0.045	141.756		13	0.037	157.858								18	0.076	167.062		19	0.21	132.917
		12	0.092	77.959		21	0.051	36.545		14	0.121	175.088				13	0.039	132.778		13	0.024	108.946		13	0.011	175.387								18	0.025	52.948		19	0.035	49.647
		12	0.076	92.323		21	0.115	31.98		14	0.203	173.751				13	0.031	175.922		13	0.044	121.629		13	0.016	130.551				16	0.257	77.185		18	0.235	43.052		19	0.1	145.256
		12	0.09	29.104		21	0.063	6.274		14	0.123	137.131				13	0.005	27.866		13	0.02	126.987		13	0.025	75.834				16	0.553	80.052		18	0.546	4.524		19	0.128	163.907
		12	0.102	32.452		21	0.039	17.695		14	0.052	129.584				13	0.022	104.293		13	0.057	152.741		13	0.021	61.607				16	0.709	36.156		18	0.157	11.719		19	0.06	151.998
		12	0.042	74.705		21	0.056	126.641		14	0.266	171.762				13	0.023	164.874		13	0.025	170.78		13	0.029	170.073				16	0.341	36.989		18	0.66	62.555		19	0.053	35.826
		12	0.071	27.25		21	0.088	156.745		14	0.113	125.277				13	0.043	1.976		13	0.029	33.893		13	0.022	53.152				16	0.165	54.065		18	0.615	26.045		19	0.098	144.734
		12	0.024	19.755		21	0.069	173.188		14	0.051	66.427				13	0.027	164.632		13	0.067	179.643		13	0.017	50.099				16	0.193	147.453		18	0.514	171.374		19	0.132	103.876
		12	0.116	33.428		21	0.046	153.051		14	0.109	176.821				13	0.024	24.375		13	0.044	163.971		13	0.004	133.294				16	0.221	59.002		18	0.338	4.114		19	0.114	9.188
		12	0.211	128.275						14	0.066	157.228				13	0.02	118.875		13	0.013	62.825		13	0.031	56.421				16	0.47	4.917		18	0.141	43.668		19	0.377	46.763
		12	0.114	170.107						14	0.215	177.486				13	0.036	124.36		13	0.04	45.918		13	0.006	97.4				16	0.221	138.052		18	0.248	98.293		19	0.08	106.256
		12	0.217	110.33		22	0.118	15.582		14	0.045	161.219				13	0.023	27.167		13	0.045	82.013		13	0.021	155.675				16	0.117	33.933		18	0.263	177.339		19	0.347	74.663
						22	0.045	176.38		14	0.145	173.544				13	0.026	65.393		13	0.07	175.542		13	0.021	156.339				16	0.289	2.202		18	0.112	9.57		19	0.257	141.212
						22	0.051	126.176		14	0.117	176.535				13	0.052	61.242		13	0.042	94.749		13	0.02	27.174				16	0.404	36.776		18	0.2	71.137		19	0.223	156.393
		13	0.09	32.726		22	0.096	74.633		14	0.069	95.048				13	0.026	174.798		13	0.063	147.749		13	0.036	168.852				16	0.079	75.301		18	0.811	37.266		19	0.051	126.419
		13	0.052	32.819		22	0.048	109.531		14	0.188	141.934				13	0.041	0.183		13	0.003	128.734		13	0.027	153.633				16	0.082	130.2		18	0.226	162.729		19	0.204	69.233
		13	0.174	128.515		22	0.087	135.826		14	0.11	133.155				13	0.038	168.689		13	0.014	50.966		13	0.02	166.026				16	0.079	137.251		18	0.09	153.435		19	0.185	147.136
		13	0.22	155.191		22	0.106	124.609		14	0.171	178.567				13	0.019	52.307		13	0.033	48.441		13	0.012	138.193				16	0.24	168.207		18	0.035	57.856		19	0.343	55.356
		13	0.037	17.44		22	0.149	135.574		14	0.155	163.9																		16	0.151	36.119		18	0.169	11.206		19	0.155	37.98
		13	0.049	125.448		22	0.665	14.317		14	0.186	177.815																		16	0.697	88.799
		13	0.09	47.067		22	0.173	40.994		14	0.244	164.089				14	0.04	51.06		14	0.012	60.844		14	0.022	4.978				16	0.31	26.354
		13	0.166	169.231		22	0.059	159.524								14	0.02	157.286		14	0.037	63.853		14	0.03	146.699				16	0.166	9.396		19	0.246	8.811		20	0.255	3.645
		13	0.034	123.987		22	0.098	129.107								14	0.016	146.687		14	0.029	77.437		14	0.088	83.239				16	0.233	162.965		19	0.431	169.2		20	0.119	152.464
		13	0.052	21.818		22	0.455	99.946		15	1.552	171.371				14	0.033	75.03		14	0.032	110.983		14	0.116	175.038				16	0.032	123.057		19	0.295	8.282		20	0.255	59.445
		13	0.055	48.479		22	0.475	36.166		15	0.657	162.318				14	0.025	44.214		14	0.024	113.324		14	0.013	131				16	0.436	63.183		19	0.3	7.533		20	0.297	148.076
		13	0.083	109.953		22	0.257	8.343		15	0.282	141.345				14	0.063	164.365		14	0.036	126.355		14	0.019	31.576				16	0.13	102.516		19	0.206	21.493		20	0.358	24.218
		13	0.051	62.963		22	1.213	19.916		15	0.412	94.748				14	0.072	34.198		14	0.015	17.661		14	0.021	12.39				16	0.416	108.382		19	0.2	133.592		20	0.111	59.467
		13	0.041	6.841		22	0.915	21.045		15	0.099	54.217				14	0.016	143.25		14	0.027	156.747		14	0.044	166.144				16	0.192	72.546		19	0.192	21.789		20	0.484	45.649
		13	0.207	169.052		22	0.813	29.432		15	0.468	10.446				14	0.018	143.631		14	0.078	128.871		14	0.034	111.533				16	0.189	113.969		19	0.227	4.875		20	0.574	14.785
		13	0.164	154.165		22	0.427	4.921		15	0.605	11.545				14	0.019	135.867		14	0.047	150.612		14	0.028	158.562				16	0.09	23.043		19	0.031	87.059		20	0.206	32.338
		13	0.007	54.352		22	0.454	17.814		15	1.348	4.214				14	0.006	77.737		14	0.036	97.22		14	0.022	105.44				16	0.035	160.651		19	0.105	134.156		20	0.121	119.024
		13	0.257	145.089		22	0.207	39.836		15	0.41	21.029				14	0.039	119.181		14	0.03	23.472		14	0.006	136.104								19	0.059	145.928		20	0.11	79.43
		13	0.067	25.078		22	0.447	47.84		15	0.148	5.863				14	0.068	57.58		14	0.027	127.176		14	0.029	84.271								19	0.126	172.085		20	0.052	46.833
		13	0.138	91.058		22	0.784	7.979		15	0.435	127.229				14	0.035	40.693		14	0.064	111.227		14	0.026	115.348				17	0.552	17.873		19	0.063	70.587		20	0.058	18.513
		13	0.076	16.759		22	0.616	2.088		15	0.391	174.978				14	0.07	15.495		14	0.066	150.429		14	0.025	142.979				17	0.208	115.516		19	0.08	57.225		20	0.059	56.562
		13	0.128	15.989		22	0.376	4.843		15	1.132	173.895				14	0.074	172.543		14	0.033	105.207		14	0.007	173.337				17	0.68	107.236		19	0.198	131.606		20	0.082	8.924
		13	0.074	64.454		22	0.793	14.87		15	1.184	161.391				14	0.029	112.303		14	0.039	75.989		14	0.021	9.531				17	0.35	62.272		19	0.393	0.311		20	0.077	7.225
		13	0.182	4.25		22	0.212	1.009		15	0.371	169.75				14	0.035	156.894		14	0.057	151.191		14	0.034	94.544				17	0.471	40.899		19	0.026	163.864		20	0.242	15.714
		13	0.034	98.094		22	0.204	28.863		15	0.226	1.012				14	0.014	108.266		14	0.037	134.817		14	0.069	62.578				17	0.582	175.762		19	0.135	40.395		20	0.454	17.56
		13	0.212	2.951						15	0.243	154.444				14	0.014	14.82		14	0.084	132.143		14	0.057	110.149				17	0.347	13.604		19	0.055	17.221		20	0.961	32.509
		13	0.109	9.751						15	0.566	170.607				14	0.021	8.01		14	0.091	165.611		14	0.035	104.558				17	0.206	80.172		19	0.07	127.527		20	2.505	21.793
		13	0.224	15.618		24	0.107	154.114		15	0.182	163.658				14	0.02	18.706		14	0.036	12.877		14	0.022	134.203				17	0.398	133.878		19	0.134	33.315		20	0.852	72.329
		13	0.149	4.016		24	0.06	30.055		15	0.27	160.906				14	0.019	101.488		14	0.047	145.106		14	0.019	71.904				17	0.085	11.872		19	0.029	109.891		20	0.412	35.838
		13	0.345	14.733		24	0.107	50.194		15	0.057	40.071				14	0.074	93.19		14	0.052	130.533		14	0.079	171.844				17	0.081	120.975		19	0.168	158.179		20	0.581	9.898
						24	0.045	51.631		15	0.031	162.985				14	0.083	168.922		14	0.023	66.437		14	0.033	112.11				17	0.622	120.055		19	0.224	74.484		20	0.573	32.463
						24	0.292	100.362		15	0.125	178.528				14	0.005	141.716		14	0.091	118.379		14	0.029	164.229				17	0.067	7.73		19	0.046	49.266
		14	0.116	122.329		24	0.496	8.723		15	0.191	43.398				14	0.024	136.391		14	0.071	167.158		14	0.107	152.754				17	0.08	125.734		19	0.11	62.294
		14	0.113	99.508		24	0.014	19.518		15	0.403	166.2				14	0.018	73.36		14	0.069	138.087		14	0.091	176.839				17	0.094	122.465		19	0.111	66.515		21	0.239	80.107
		14	0.224	150.92		24	0.115	150.117		15	0.433	168.519																		17	0.697	120.66		19	0.234	130.809		21	0.229	64.921
		14	0.103	160.967		24	0.108	171.764		15	0.217	38.226																		17	0.376	156.754						21	0.238	135.204
		14	0.059	162.905		24	0.079	73.428		15	0.192	26.6				15	0.093	101.126		15	0.093	177.136		15	0.018	7.244				17	0.251	29.787						21	0.08	44.671
		14	0.076	145.727		24	0.038	91.104		15	0.175	153.23				15	0.087	130.128		15	0.054	167.708		15	0.021	118.267				17	0.228	13.568		20	0.123	62.595		21	0.11	54.254
		14	0.16	141.294		24	0.062	19.17		15	0.306	46.813				15	0.033	56.56		15	0.089	103.947		15	0.028	130.87				17	0.307	151.94		20	0.335	131.444		21	0.097	92.264
		14	0.092	170.367		24	0.045	17.34								15	0.02	164.557		15	0.041	116.356		15	0.016	130.413				17	0.146	64.48		20	0.147	150.665		21	0.075	123.418
		14	0.07	128.725		24	0.134	17.008								15	0.035	2.033		15	0.097	139.056		15	0.019	67.378				17	0.25	175.107		20	0.175	123.916		21	0.052	114.754
		14	0.184	64.527		24	0.373	19.448		16	0.174	121.218				15	0.03	120.973		15	0.055	171.308		15	0.04	112.458				17	0.436	172.168		20	0.199	11.961		21	0.051	163.915
		14	0.132	153.597		24	0.748	10.79		16	0.151	11.042				15	0.067	5.641		15	0.046	109.765		15	0.021	73.604				17	0.725	121.906		20	0.068	24.055		21	0.117	178.565
		14	0.229	129.982		24	0.268	10.874		16	0.136	21.01				15	0.025	67.912		15	0.021	174.458		15	0.047	141.89				17	0.565	87.303		20	0.077	12.54		21	0.087	112.481
		14	0.058	120.786		24	0.151	16.175		16	0.142	122.247				15	0.059	127.702		15	0.049	125.962		15	0.02	117.018				17	0.332	75.788		20	0.126	39.945		21	0.02	55.547
		14	0.165	95.286		24	0.196	3.547		16	0.108	144.392				15	0.035	171.224		15	0.054	130.229		15	0.063	88.753				17	0.21	35.818		20	0.161	167.99		21	0.042	163.988
		14	0.131	92.643		24	0.415	0.406		16	0.036	138.219				15	0.057	11.32		15	0.032	168.4		15	0.027	13.47				17	0.089	28.657		20	0.219	24.019		21	0.079	66.394
		14	0.144	13.904		24	0.124	5.342		16	0.057	130.89				15	0.092	123.174		15	0.053	179.119		15	0.008	143.709				17	0.079	106.206		20	0.174	175.562		21	0.084	98.408
		14	0.137	162.611		24	0.093	106.659		16	0.064	9.761				15	0.056	161.897		15	0.026	35.667		15	0.063	19.615								20	0.194	129.257		21	0.062	158.097
		14	0.27	48.066		24	0.406	103.534		16	0.175	13.784				15	0.03	17.502		15	0.051	117.417		15	0.06	162.715								20	0.087	115.102		21	0.169	61.916
		14	0.166	154.709		24	0.572	4.863		16	0.123	141.862				15	0.046	174.474		15	0.048	155.589		15	0.044	174.174				18	0.14	48.786		20	0.346	33.062		21	0.036	120.158
		14	0.165	175.863		24	0.296	1.253		16	0.24	169.184				15	0.039	153.119		15	0.065	161.168		15	0.012	60.107				18	0.422	55.817		20	0.089	11.651		21	0.109	101.607
		14	0.089	103.455		24	0.453	3.691		16	0.166	169.19				15	0.042	169.233		15	0.036	137.281		15	0.023	130.603				18	0.363	179.063		20	0.226	173.325		21	0.141	2.937
		14	0.08	153.268		24	1.204	20.485		16	0.039	161.882				15	0.098	107.274		15	0.112	136.084		15	0.041	18.014				18	0.106	107.144		20	0.047	17.302		21	0.166	50.072
		14	0.13	41.45		24	0.489	7.313		16	0.232	163.518				15	0.118	55.005		15	0.029	165.634		15	0.038	162.803				18	0.059	2.835		20	0.392	20.394		21	0.177	55.609
		14	0.137	42.531						16	0.085	93.878				15	0.056	98.102		15	0.074	48.175		15	0.045	148.622				18	0.172	108.409		20	1.047	168.329		21	0.035	96.346
		14	0.037	0.681						16	0.625	179.973				15	0.018	125.894		15	0.036	103.813		15	0.032	161.203				18	0.097	26.775		20	0.176	164.108		21	0.025	62.293
		14	0.075	20.672		25	0.181	105.515		16	0.555	173.44				15	0.076	168.322		15	0.019	102.42		15	0.028	158.917				18	0.088	121.747		20	0.704	13.907		21	0.048	63.689
		14	0.151	9.97		25	0.301	9.019		16	0.342	149.941				15	0.014	104.153		15	0.079	4.291		15	0.034	124.225				18	0.177	40.968		20	0.157	39.749		21	0.099	115.758
		14	0.098	79.926		25	0.023	55.867		16	0.287	166.245				15	0.047	94.421		15	0.076	154.942		15	0.02	177.734				18	0.077	6.849		20	0.589	57.161		21	0.073	15.506
		14	0.143	2.27		25	0.026	149.818		16	0.191	169.695				15	0.045	107.635		15	0.076	134.297		15	0.046	105.33				18	0.033	92.693		20	0.653	5.751		21	0.055	63.607
		14	0.171	23.064		25	0.052	129.952		16	0.096	16.845				15	0.049	122.538		15	0.024	64.723		15	0.023	137.343				18	0.326	95.173		20	0.165	37.663
						25	0.24	103.218		16	0.195	24.341				15	0.023	22.613		15	0.088	66.437		15	0.036	160.678				18	0.127	57.057		20	0.16	48.036
						25	0.324	42.734		16	0.46	174.945				15	0.035	66.691		15	0.07	162.105		15	0.02	163.89				18	0.434	0.066		20	0.171	61.701		22	0.485	178.751
		15	0.083	178.86		25	0.387	0.638		16	0.411	170.667																		18	0.299	99.354		20	0.233	97.595		22	0.341	153.776
		15	0.071	71.672		25	0.816	26.59		16	0.574	160.41																		18	0.395	0.123						22	0.215	141.296
		15	0.063	25.085		25	0.211	38.977		16	0.248	171.953				16	0.048	69.744		16	0.066	160.557		16	0.024	0.224				18	0.519	30.304						22	0.115	67.136
		15	0.053	158.588		25	0.596	147.754		16	0.156	164.342				16	0.014	177.189		16	0.056	110.114		16	0.018	118.868				18	0.247	137.151		21	0.233	59.275		22	0.072	37.478
		15	0.316	157.605		25	0.293	31.238		16	0.328	8.061				16	0.039	22.266		16	0.068	141.021		16	0.013	145.381				18	0.093	79.013		21	0.444	72.475		22	0.07	170.723
		15	0.344	127.865		25	0.399	3.955		16	0.406	164.43				16	0.006	130.338		16	0.059	178.161		16	0.01	174.592				18	0.115	53.631		21	0.94	138.11		22	0.418	35.918
		15	0.205	5.246		25	0.373	67.301		16	0.298	176.845				16	0.047	65.685		16	0.029	12.936		16	0.021	62.175				18	1.201	83.645		21	0.124	108.221		22	0.108	136.04
		15	0.193	123.163		25	0.604	15.15								16	0.032	54.024		16	0.094	161.811		16	0.024	145.548				18	1.846	129.927		21	0.237	131.542		22	0.101	6.199
		15	0.259	119.398		25	0.511	15.743								16	0.041	153.783		16	0.114	162.459		16	0.018	71.015				18	0.16	165.114		21	0.194	73.315		22	0.355	56.332
		15	0.209	108.855		25	1.457	22.744		17	0.056	129.226				16	0.033	129.784		16	0.012	80.733		16	0.022	111.336				18	0.514	13.2		21	0.467	52.377		22	0.141	66.619
		15	0.22	79.644		25	1.58	173.236		17	0.367	176.013				16	0.045	122.929		16	0.053	110.791		16	0.037	38.042				18	0.18	33.404		21	0.547	141.594		22	0.032	46.666
		15	0.358	160.1		25	0.538	5.36		17	0.244	158.326				16	0.045	42.189		16	0.038	99.691		16	0.032	113.576				18	0.041	114.742		21	0.099	138.96		22	0.142	135.521
		15	0.373	155.676		25	0.161	170.602		17	0.872	179.917				16	0.006	33.635		16	0.023	30.674		16	0.018	51.444				18	0.173	155.919		21	0.083	135.888		22	0.108	78.444
		15	0.242	164.494		25	0.056	44.147		17	0.061	171.109				16	0.005	137.304		16	0.1	156.037		16	0.014	136.425				18	0.044	143.337		21	0.311	169.788		22	0.299	31.594
		15	0.354	175.077		25	0.391	119.519		17	0.059	32.609				16	0.028	103.667		16	0.06	161.656		16	0.031	6.969				18	0.453	91.394		21	0.181	24.91		22	0.277	143.574
		15	0.305	174.872		25	0.543	151.528		17	0.073	174.118				16	0.038	130.268		16	0.108	49.915		16	0.023	140.998								21	0.327	6.986		22	0.16	70.907
		15	0.044	16.342		25	2.056	0.107		17	0.07	69.63				16	0.05	166.396		16	0.013	116.616		16	0.015	173.524								21	0.147	171.757		22	0.084	0.553
		15	0.162	166.567		25	0.172	41.817		17	0.197	16.756				16	0.038	53.541		16	0.072	84.703		16	0.03	94.409				19	0.395	60.948		21	0.33	75.293		22	0.242	167.749
		15	0.11	85.927		25	1.546	42.58		17	0.019	22.879				16	0.029	155.385		16	0.054	139.239		16	0.055	121.951				19	0.548	35.895		21	0.344	76.263		22	0.276	129.355
		15	0.051	94.602		25	0.1	4.579		17	0.052	104.066				16	0.011	45.885		16	0.033	125.719		16	0.009	35.503				19	0.776	4.758		21	0.35	79.01		22	0.173	18.484
		15	0.099	130.51						17	0.216	166.668				16	0.009	101.149		16	0.079	59.867		16	0.029	169.661				19	0.76	4.596		21	0.235	81.502		22	0.789	24.768
		15	0.091	3.096						17	0.02	75.428				16	0.02	46.608		16	0.109	172.771		16	0.07	28.475				19	0.32	178.11		21	0.797	20.035		22	0.28	112.497
		15	0.058	39.378		26	0.532	65.29		17	0.463	162.474				16	0.017	106.275		16	0.042	148.734		16	0.025	57.253				19	0.598	34.615		21	0.243	36.914		22	0.193	21.814
		15	0.14	36.96		26	0.015	82.544		17	1.294	174.352				16	0.034	129.044		16	0.063	0.241		16	0.015	82.039				19	0.177	8.735		21	0.492	137.482		22	0.266	95.444
		15	0.123	62.993		26	0.061	89.098		17	1.276	162.48				16	0.036	157.078		16	0.1	158.473		16	0.011	139.258				19	0.087	117.329		21	0.241	141.17		22	0.152	29.369
		15	0.11	28.701		26	0.086	173.761		17	0.433	175.942				16	0.046	90.632		16	0.068	75.593		16	0.016	5.679				19	0.243	48.175		21	0.306	118.167		22	0.144	52.111
		15	0.038	26.623		26	0.1	173.421		17	0.567	179.329				16	0.008	43.654		16	0.022	145.713		16	0.003	169.345								21	0.132	74.991		22	0.145	140.685
		15	0.236	48.917		26	0.152	175.487		17	0.142	169.683				16	0.027	26.681		16	0.069	108.27		16	0.021	83.325								21	0.27	81.445
		15	0.056	164.996		26	0.111	166.028		17	0.303	176.468				16	0.019	71.628		16	0.058	128.186		16	0.027	129.746				20	0.208	32.241		21	0.371	65.62
		15	0.137	20.465		26	0.45	85.531		17	0.166	147.714				16	0.036	149.191		16	0.051	83.594		16	0.017	156.014				20	0.065	115.944		21	0.307	167.954		23	0.039	108.748
						26	0.254	102.017		17	0.132	157.741																		20	0.236	116.157		21	0.324	39.058		23	0.389	155.1
						26	0.089	146.519		17	0.109	170.446																		20	0.742	6.879						23	0.138	163.238
		16	0.175	179.88		26	0.808	132.462		17	0.128	42.464				17	0.009	97.493		17	0.048	148.941		17	0.025	137.85				20	0.359	11.195						23	0.153	23.659
		16	0.111	163.087		26	0.191	61.462		17	0.322	164.852				17	0.013	120.483		17	0.053	84.775		17	0.017	16.555				20	0.02	136.177		22	0.28	138.919		23	0.049	89.192
		16	0.09	106.64		26	0.15	101.795		17	0.086	108.349				17	0.015	68.594		17	0.036	172.471		17	0.018	78.771				20	0.232	158.372		22	0.056	154.678		23	0.127	86.441
		16	0.207	159.522		26	0.208	111.231		17	0.28	176.826				17	0.007	173.69		17	0.07	20.796		17	0.028	67.805				20	0.072	5.053		22	0.139	141.513		23	0.185	1.615
		16	0.126	151.848		26	0.088	165.78		17	0.136	176.243				17	0.019	109.606		17	0.082	168.689		17	0.032	76.561				20	0.215	45.011		22	0.02	119.648		23	0.318	158.164
		16	0.253	131.856		26	0.002	8.718		17	0.327	177.546				17	0.015	116.727		17	0.022	158.147		17	0.025	29.744				20	0.108	109.357		22	0.126	92.994		23	0.131	164.666
		16	0.284	172.481		26	0.069	53.294		17	0.67	170.424				17	0.014	122.271		17	0.044	28.395		17	0.063	142.429				20	0.086	156.965		22	0.084	78.71		23	0.361	48.058
		16	0.101	159.691		26	0.187	164.914								17	0.019	72.461		17	0.054	150.677		17	0.05	136.259				20	0.237	97.81		22	0.131	13.747		23	0.116	157.705
		16	0.222	86.191		26	0.062	72.849								17	0.023	59.244		17	0.083	32.985		17	0.012	105.463				20	0.065	114.907		22	0.181	130.811		23	0.378	57.001
		16	0.248	55.83		26	0.193	68.948		18	0.285	111.099				17	0.024	140.394		17	0.055	173.302		17	0.027	107.574				20	0.124	104.928		22	0.149	2.527		23	0.127	178.913
		16	0.098	51.185		26	0.126	110.418		18	0.316	95.059				17	0.027	112.744		17	0.084	22.388		17	0.044	162.044				20	0.033	100.826		22	0.065	177.36		23	0.1	2.99
		16	0.234	160.681		26	0.197	112.851		18	0.357	112.938				17	0.033	105.194		17	0.026	3.436		17	0.037	106.769				20	0.051	59.099		22	0.034	0.975		23	0.379	120.673
		16	0.182	115.051		26	0.061	141.091		18	0.18	74.892				17	0.025	148.818		17	0.024	12.131		17	0.045	172.796				20	0.097	24.848		22	0.127	19.892		23	0.433	89.528
		16	0.119	165.515		26	0.082	72.116		18	0.434	123.843				17	0.015	48.802		17	0.049	171.144		17	0.038	16.7				20	0.237	1.823		22	0.111	10.461		23	0.37	172.511
		16	0.358	173.586		26	0.39	125.495		18	0.083	152.582				17	0.021	170.86		17	0.036	35.138		17	0.027	179.912				20	0.098	42.853		22	0.191	26.876		23	0.253	36.908
		16	0.116	161.102		26	0.198	28.265		18	0.049	88.943				17	0.011	165.909		17	0.036	135.819		17	0.063	117.27				20	0.015	149.819		22	0.115	151.646		23	0.09	71.508
		16	0.036	56.69		26	0.168	155.496		18	0.416	15.773				17	0.055	44.482		17	0.019	4.325		17	0.031	150.736				20	0.255	74.221		22	0.046	50.91		23	0.294	148.346
		16	0.231	161.036		26	0.243	141.387		18	0.474	0.258				17	0.03	177.434		17	0.05	63.825		17	0.048	155.75				20	0.449	9.881		22	0.345	114.683		23	0.319	42.701
		16	0.165	106.76						18	0.48	148.163				17	0.02	175.5		17	0.046	136.127		17	0.072	166.557				20	1.071	3.519		22	0.06	89.301		23	0.281	25.661
		16	0.16	78.64						18	0.235	107.496				17	0.072	134.452		17	0.046	140.529		17	0.021	131.256				20	0.617	175.265		22	0.239	0.518		23	0.889	114.082
		16	0.087	140.9		27	0.06	146.521		18	1.02	177.009				17	0.013	114.032		17	0.042	98.024		17	0.042	17.745				20	0.598	25.325		22	0.34	86.733		23	0.223	31.652
		16	0.084	124.075		27	0.195	179.286		18	0.416	168.647				17	0.029	82.131		17	0.031	167.78		17	0.014	62.14				20	0.205	82.481		22	0.059	128.333		23	0.229	152.424
		16	0.049	52.607		27	0.311	7.994		18	0.032	124.646				17	0.033	152.399		17	0.014	40.009		17	0.07	130.127				20	0.084	9.641		22	0.173	124.732		23	0.021	47.682
		16	0.058	49.641		27	0.123	164.009		18	0.312	151.665				17	0.006	48.779		17	0.068	56.345		17	0.027	119.321				20	0.157	140.156		22	0.162	11.402		23	0.132	35.55
		16	0.127	3.818		27	0.171	0.508		18	0.033	167.787				17	0.008	101.497		17	0.054	167.053		17	0.018	102.95				20	0.135	166.189		22	0.117	51.328		23	0.072	84.551
		16	0.142	21.126		27	0.043	51.432		18	0.427	179.653				17	0.036	70.423		17	0.02	123.413		17	0.069	78.719								22	0.206	80.665
		16	0.26	61.183		27	0.543	74.817		18	0.374	167.279				17	0.013	80.796		17	0.017	24.852		17	0.026	163.237								22	0.174	103.659
		16	0.187	174.353		27	0.056	10.824		18	0.058	149.895				17	0.013	166.552		17	0.032	57.652		17	0.009	169.626				21	0.263	25.438		22	0.026	8.096		24	0.709	148.655
		16	0.213	26.117		27	0.122	43.824		18	0.166	157.528																		21	0.187	19.818		22	0.137	8.936		24	0.77	13.125
		16	0.348	49.299		27	0.006	108.963		18	0.199	7.919																		21	0.081	165.823						24	0.308	173.303
						27	0.189	155.599		18	0.146	158.584				18	0.061	150.045		18	0.029	127.318		18	0.027	139.424				21	0.081	31.746						24	0.286	24.571
						27	0.144	92.456		18	0.307	172.386				18	0.026	156.429		18	0.068	121.122		18	0.019	163.919				21	0.142	179.424		23	0.024	55.348		24	0.191	48.894
		17	0.086	173.057		27	0.043	80.009		18	0.503	153.287				18	0.039	145.883		18	0.065	172.279		18	0.007	84.334				21	0.389	175.614		23	0.094	44.705		24	0.506	150.122
		17	0.121	153.879		27	0.036	32.145		18	0.281	162.396				18	0.028	116.133		18	0.016	172.563		18	0.039	179.729				21	0.367	158.663		23	0.073	2.042		24	0.038	172.415
		17	0.108	74.562		27	0.384	89.684		18	0.386	156.278				18	0.009	176.734		18	0.029	136.207		18	0.014	72.215				21	0.293	177.34		23	0.542	6.437		24	0.051	149.649
		17	0.162	178.621		27	0.864	0.395		18	0.264	176.282				18	0.055	119.718		18	0.085	150.044		18	0.039	31.22				21	0.451	23.088		23	0.194	34.26		24	0.053	158.408
		17	0.344	155.431		27	0.646	2.39		18	0.369	21.376				18	0.039	161.339		18	0.114	137.205		18	0.044	167.656				21	0.627	24.065		23	0.051	159.183		24	0.108	74.312
		17	0.432	112.073		27	0.054	171.211		18	0.529	161.259				18	0.064	172.943		18	0.081	135.693		18	0.05	158.379				21	1.637	48.787		23	0.025	4.863		24	0.75	148.711
		17	0.225	160.368		27	0.963	141.878		18	0.271	156.816				18	0.053	15.062		18	0.014	112.921		18	0.008	133.382				21	1.032	146.319		23	0.042	149.211		24	0.046	74.386
		17	0.166	37.424		27	0.783	43.527								18	0.082	176.937		18	0.063	42.927		18	0.013	133.362				21	0.233	170.431		23	0.067	11.884		24	0.015	146.153
		17	0.139	82.118		27	0.045	110.876								18	0.06	178.426		18	0.094	174.448		18	0.032	5.82				21	0.19	178.966		23	0.041	20.345		24	0.015	58.089
		17	0.254	21.5		27	0.538	70.829		19	2.335	112.639				18	0.033	169.818		18	0.06	145.595		18	0.047	179.072				21	0.2	141.964		23	0.337	12.852		24	0.057	60.962
		17	0.219	31.73		27	0.273	4.323		19	0.637	136.004				18	0.014	126.117		18	0.065	162.7		18	0.071	164.734				21	0.164	98.503		23	0.469	12.927		24	0.244	2.666
		17	0.282	167.985		27	0.093	0.563		19	0.304	50.737				18	0.053	119.825		18	0.13	140.858		18	0.042	175.213				21	0.596	83.939		23	0.478	19.084		24	0.694	34.559
		17	0.053	59.857		27	0.033	77.575		19	0.721	47.037				18	0.059	151.05		18	0.071	170.066		18	0.015	116.255				21	0.27	20.003		23	0.117	3.896		24	1.133	169.629
		17	0.479	55.11		27	0.32	40.102		19	0.392	128.219				18	0.015	136.123		18	0.087	62.448		18	0.017	137.501				21	0.4	9.339		23	0.097	60.961		24	0.11	21.009
		17	0.061	135.326		27	0.036	12.038		19	0.57	134.198				18	0.042	36.861		18	0.034	148.503		18	0.041	128.165				21	0.355	57.478		23	0.265	4.587		24	0.247	170.706
		17	0.138	171.507		27	0.825	19.873		19	0.815	141.693				18	0.034	147.028		18	0.171	73.553		18	0.015	79.479				21	0.2	16.278		23	0.229	117.396		24	0.032	29.271
		17	0.119	162.219						19	0.914	146.198				18	0.02	1.108		18	0.141	177.35		18	0.028	140.569				21	0.059	78.784		23	0.377	63.306		24	0.204	176.543
		17	0.214	140.011						19	0.605	147.946				18	0.06	151.466		18	0.006	31.391		18	0.022	102.233				21	0.15	5.576		23	0.414	2.626		24	0.265	3.766
		17	0.159	149.385		28	0.217	153.581		19	0.401	152.234				18	0.019	86.133		18	0.066	132.975		18	0.052	174.826				21	0.224	20.279		23	0.34	13.007		24	0.114	50.26
		17	0.246	146.785		28	0.08	30.05		19	0.118	68.137				18	0.047	146.211		18	0.017	86.763		18	0.039	158.392								23	0.821	86.311		24	0.074	144.449
		17	0.062	134.299		28	0.034	92.448		19	0.031	60.172				18	0.025	47.663		18	0.121	113.951		18	0.012	162.151								23	1.545	15.227		24	0.118	106.011
		17	0.056	156.064		28	0.048	69.406		19	0.281	165.315				18	0.004	154.927		18	0.063	146.458		18	0.017	169.907				22	0.095	128.029		23	0.418	171.593		24	0.041	47.337
		17	0.013	97.182		28	0.007	93.486		19	0.285	159.589				18	0.072	176.625		18	0.118	22.097		18	0.03	62.503				22	0.207	114.413		23	0.031	80.492		24	0.058	59.246
		17	0.047	25.661		28	0.118	108.286		19	0.272	159.279				18	0.072	178.748		18	0.031	113.905		18	0.024	138.528				22	0.056	122.159		23	0.065	8.743
		17	0.03	146.367		28	0.237	44.093		19	0.22	157.429				18	0.017	161.141		18	0.085	64.733		18	0.008	153.516				22	0.052	81.983		23	0.363	16.488
		17	0.111	62.013		28	0.095	53.989		19	0.098	99.202				18	0.012	32.239		18	0.081	105.432		18	0.012	114.341				22	0.032	82.066		23	0.144	37.603		25	0.419	33.99
		17	0.151	9.97		28	0.16	10.129		19	0.377	176.911																		22	0.063	98.296		23	0.049	157.949		25	0.189	42.488
		17	0.102	38.802		28	0.182	31.822		19	0.21	176.653																		22	0.2	119.911						25	0.78	35.119
		17	0.089	20.891		28	0.172	4.492		19	0.239	59.178				19	0.021	87.053		19	0.014	159.61		19	0.023	179.418				22	0.2	124.536						25	0.116	146.756
		17	0.164	21.349		28	0.071	71.327		19	0.777	178.958				19	0.011	111.839		19	0.048	40.883		19	0.027	170.463				22	0.793	75.113		24	0.099	12.952		25	0.197	42.018
						28	0.043	68.445		19	0.621	176.719				19	0.02	167.004		19	0.063	165.427		19	0.016	120.62				22	0.591	46.252		24	0.146	99.24		25	0.091	2.714
						28	0.262	27.765		19	0.707	176.383				19	0.03	138.726		19	0.052	174.509		19	0.034	67.881				22	0.11	152.95		24	0.105	87.141		25	0.077	131.46
		18	0.757	97.613		28	0.171	12.805		19	1.338	169.076				19	0.043	158.267		19	0.075	160.392		19	0.042	157.654				22	0.281	44.474		24	0.115	3.14		25	0.146	123.779
		18	1.349	66.839		28	0.111	5.476		19	1.016	160.206				19	0.018	166.063		19	0.067	172.285		19	0.016	3.815				22	0.371	138.309		24	0.201	8.706		25	0.076	98.782
		18	0.647	73.204		28	0.06	22.537		19	0.329	157.1				19	0.03	126.643		19	0.027	127.81		19	0.038	161.25				22	0.08	150.741		24	0.156	2.209		25	0.05	62.202
		18	0.514	62.991		28	0.134	4.275		19	0.732	178.676				19	0.061	147.576		19	0.002	41.36		19	0.009	67.204				22	0.371	39.213		24	0.782	24.56		25	0.244	174.691
		18	0.417	52.164		28	0.027	178.57		19	0.505	178.565				19	0.065	173.103		19	0.026	64.707		19	0.034	89.489				22	0.351	172.191		24	0.807	0.422		25	0.27	65.218
		18	1.302	58.304		28	0.02	60.774		19	0.447	171.698				19	0.015	48.271		19	0.081	149.469		19	0.014	76.447				22	0.185	8.193		24	0.353	18.293		25	0.41	3.931
		18	0.526	47.959		28	0.074	78.223		19	1.607	173.714				19	0.033	163.763		19	0.059	142.186		19	0.036	157.362				22	0.035	128.146		24	0.437	31.736		25	0.105	89.436
		18	0.831	30.647		28	0.165	153.201								19	0.013	160.186		19	0.031	93.177		19	0.027	48.916				22	0.092	38.048		24	0.384	27.676		25	0.382	88.384
		18	0.162	144.241		28	0.106	33.431								19	0.013	152.312		19	0.051	79.288		19	0.009	115.451				22	0.443	53.036		24	0.18	38.468		25	0.427	8.483
		18	0.314	7.087		28	0.126	46.183		20	0.121	63.524				19	0.02	118.278		19	0.071	114.266		19	0.017	12.477				22	0.186	134.732		24	0.149	172.145		25	0.27	119.977
		18	0.931	4.256		28	0.067	84.278		20	0.088	74.226				19	0.029	96.949		19	0.096	122.707		19	0.007	111.055				22	0.243	124.72		24	0.248	160.077		25	0.263	175.347
		18	0.51	21.817		28	0.138	118.252		20	0.061	27.148				19	0.02	135.635		19	0.073	69.507		19	0.025	139.836				22	0.124	84.819		24	0.288	65.685		25	0.098	178.662
		18	0.315	139.182		28	0.07	173.515		20	0.183	91.997				19	0.028	4.951		19	0.068	98.848		19	0.033	33.539								24	0.389	138.667		25	0.701	7.797
		18	0.208	119.063		28	0.08	21.763		20	0.057	103.706				19	0.034	174.828		19	0.026	112.861		19	0.027	32.571								24	0.148	40.138		25	0.576	21.424
		18	0.085	106.737						20	0.051	107.877				19	0.02	123.965		19	0.034	115.661		19	0.016	152.134				23	0.243	110.058		24	0.221	1.622		25	0.372	143.979
		18	0.214	97.998						20	0.112	152.018				19	0.053	130.361		19	0.05	174.995		19	0.052	17.082				23	0.034	174.711		24	0.49	13.394		25	0.095	72.838
		18	0.377	51.207		29	0.034	54.597		20	0.19	85.262				19	0.029	152.156		19	0.071	114.972		19	0.018	125.917				23	0.109	137.92		24	0.223	23.961		25	0.16	37.619
		18	0.73	81.768		29	0.033	54.673		20	0.074	138.738				19	0.027	146.627		19	0.036	130.783		19	0.011	60.018				23	0.035	96.811		24	0.316	27.366		25	0.565	5.573
		18	0.573	93.826		29	0.047	147.321		20	0.089	172.064				19	0.03	16.127		19	0.08	112.686		19	0.036	63.528				23	0.266	84.735		24	0.175	1.726		25	0.199	32.254
		18	0.883	83.252		29	0.118	23.424		20	0.144	53.573				19	0.042	131.192		19	0.032	42.162		19	0.007	88.257				23	0.125	150.591		24	0.077	134.395		25	0.155	96
		18	0.995	100.654		29	0.063	159.577		20	0.04	168.3				19	0.013	22.563		19	0.02	75.202		19	0.015	106.19				23	0.071	171.383		24	0.068	179.739		25	0.503	98.577
		18	0.047	85.943		29	0.013	136.196		20	0.09	159.428				19	0.008	39.458		19	0.058	175.793		19	0.017	123.416				23	0.167	149.644		24	0.205	33.354
		18	0.433	55.656		29	0.062	111.124		20	0.067	175.662				19	0.018	150.564		19	0.022	177.16		19	0.019	137.93				23	0.425	176.21		24	0.156	19.318
		18	0.443	19.417		29	0.035	157.087		20	0.221	157.536				19	0.014	99.961		19	0.069	112.607		19	0.025	163.15				23	0.448	36.786		24	0.102	8.283
		18	0.326	19.482		29	0.02	145.105		20	0.321	150.932																		23	0.16	40.48		24	0.107	41.58		27	0.116	149.897
		18	0.364	13.834		29	0.013	54.338		20	0.337	103.391																		23	0.257	21.382						27	0.092	29.468
		18	0.077	48.771		29	0.01	146.383		20	0.542	95.578				20	0.06	174.687		20	0.165	91.118		20	0.011	176.774				23	0.408	37.341						27	0.176	4.505
		18	0.116	38.69		29	0.045	58.126		20	0.276	123.534				20	0.077	177.341		20	0.163	171.477		20	0.025	152.904				23	0.428	168.07		25	0.252	17.886		27	0.453	18.752
		18	0.292	13.205		29	0.013	147.723		20	0.297	74.676				20	0.04	166.204		20	0.129	51.614		20	0.009	136.759				23	0.487	157.276		25	0.022	12.678		27	0.203	179.265
						29	0.072	152.123		20	0.219	11.218				20	0.024	160.381		20	0.068	41.94		20	0.025	36.1				23	1.645	33.693		25	0.064	157.141		27	0.083	178.425
						29	0.054	109.425		20	0.172	179.979				20	0.042	137.227		20	0.141	155.6		20	0.034	170.067				23	0.376	17.561		25	0.117	24.519		27	0.291	40.888
		19	0.152	111.589		29	0.027	124.769		20	0.153	37.541				20	0.046	166.713		20	0.177	120.697		20	0.012	132.706				23	2.072	27.827		25	0.219	120.574		27	0.225	149.07
		19	0.172	89.871		29	0.043	136.157		20	0.304	152.324				20	0.004	60.887		20	0.054	15.405		20	0.021	133.139				23	1.579	46.391		25	0.87	63.545		27	0.073	37.182
		19	0.065	78.376		29	0.056	64.557		20	0.157	43.567				20	0.018	93.426		20	0.042	7.383		20	0.032	33.401								25	0.06	121.868		27	0.252	166.303
		19	0.054	71.679		29	0.076	110.889		20	0.477	166.678				20	0.052	35.94		20	0.094	48.626		20	0.03	148.091								25	0.344	29.222		27	0.203	27.19
		19	0.128	12.808		29	0.151	144.146		20	0.83	19.351				20	0.062	162.373		20	0.087	127.183		20	0.017	142.869				24	0.114	24.18		25	0.234	40.523		27	0.385	26.27
		19	0.066	91.901		29	0.251	16.706		20	0.045	53.468				20	0.021	58.605		20	0.044	138.268		20	0.014	171.513				24	0.034	164.501		25	0.152	112.973		27	0.104	57.086
		19	0.076	36.118		29	0.077	103.85		20	0.213	102.405				20	0.019	142.041		20	0.029	149.071		20	0.051	89.46				24	0.037	108.054		25	0.152	122.498		27	0.63	47.871
		19	0.151	27.464		29	0.073	86.169		20	0.628	123.683				20	0.02	168.293		20	0.079	98.377		20	0.054	170.634				24	0.097	164.086		25	0.235	49.046		27	1.224	164.613
		19	0.132	120.264		29	0.038	163.923								20	0.004	172.565		20	0.057	69.114		20	0.015	148.036				24	0.595	89.825		25	0.073	174.894		27	0.067	5.52
		19	0.216	61.718		29	0.109	21.833								20	0.035	160.669		20	0.15	162.116		20	0.017	81.941				24	0.199	164.663		25	0.421	81.45		27	0.527	163.326
		19	0.061	59.13		29	0.205	159.784		21	0.02	176.272				20	0.069	177.906		20	0.02	70.79		20	0.014	69.977				24	0.132	51.516		25	0.474	13.087		27	0.973	30.258
		19	0.102	11.456		29	0.007	134.223		21	0.056	21.478				20	0.019	43.178		20	0.067	132.352		20	0.019	75.209				24	0.318	135.413		25	0.256	67.404		27	0.156	15.904
		19	0.126	83.703		29	0.293	92.625		21	0.062	121.704				20	0.022	75.657		20	0.028	112.065		20	0.041	75.57				24	0.155	26.702		25	0.206	13.726		27	0.367	18.175
		19	0.13	88.189						21	0.163	72.518				20	0.034	65.361		20	0.089	78.455		20	0.033	176.481				24	0.45	18.27		25	0.195	71.364		27	0.396	14.981
		19	0.048	8.355						21	0.211	38.286				20	0.033	159.853		20	0.041	155.218		20	0.049	151.196				24	0.111	3.753		25	0.239	79.809		27	0.235	141.182
		19	0.127	109.218		30	0.008	71.829		21	0.459	75.859				20	0.056	164.565		20	0.031	91.778		20	0.055	170.978				24	0.539	138.474		25	0.371	17.321		27	0.112	39.359
		19	0.1	62.769		30	0.058	160.992		21	0.056	78.725				20	0.007	144.25		20	0.183	33.856		20	0.032	160.397				24	0.612	172.725		25	0.328	2.516		27	0.243	8.882
		19	0.073	99.285		30	0.036	11.169		21	0.297	88.509				20	0.027	116.942		20	0.08	97.996		20	0.022	71.286				24	1.447	161.263		25	0.221	26.376		27	0.828	8.747
		19	0.264	93.47		30	0.005	153.733		21	0.027	61.113				20	0.045	35.8		20	0.103	2.846		20	0.028	155.738				24	0.093	145.96		25	0.244	39.88		27	0.18	18.376
		19	0.173	88.837		30	0.021	161.658		21	0.014	51.482				20	0.014	175.605		20	0.064	112.196		20	0.027	101.22				24	0.042	60.124		25	0.067	31.401		27	0.105	126.574
		19	0.165	71.075		30	0.007	51.195		21	0.063	15.141				20	0.063	15.94		20	0.127	96.74		20	0.036	69.474				24	0.043	1.213		25	0.226	23.074		27	0.679	122.06
		19	0.018	64.712		30	0.13	136.217		21	0.829	111.471				20	0.015	113.282		20	0.062	153.561		20	0.052	164.584				24	0.047	100.928		25	0.418	5.481
		19	0.06	48.125		30	0.051	68.284		21	0.737	25.535				20	0.042	89.55		20	0.105	89.771		20	0.04	165.883				24	0.162	66.848		25	0.255	19.114
		19	0.187	53.869		30	0.08	2.619		21	0.141	82.82																		24	0.087	165.132		25	0.147	28.456		30	1.032	6.451
		19	0.401	64.051		30	0.063	175.209		21	0.575	40.299																		24	0.017	145.186						30	0.434	10.991
		19	1.004	37.221		30	0.06	178.757		21	0.086	46.714				21	0.041	170.812		21	0.041	162.959		21	0.007	127.387				24	0.054	76.975						30	0.128	26.389
		19	0.352	50.427		30	0.109	14.497		21	0.346	139.252				21	0.062	175.266		21	0.071	88.459		21	0.013	25.354				24	0.086	80.564		27	0.059	167.197		30	0.16	75.285
		19	0.439	11.373		30	0.07	9.931		21	0.101	151.009				21	0.009	53.758		21	0.018	80.082		21	0.007	177.966								27	0.209	121.674		30	0.497	9.441
		19	0.337	28.604		30	0.077	142.354		21	0.245	45.474				21	0.018	23.889		21	0.061	176.06		21	0.003	112.568								27	0.134	166.692		30	0.47	26.381
		19	0.044	51.07		30	0.089	163.692		21	0.38	99.133				21	0.035	125.031		21	0.069	68.09		21	0.019	65.545				25	0.087	121.331		27	0.068	66.736		30	0.42	27.252
						30	0.032	142.983		21	0.077	35.518				21	0.016	104.792		21	0.03	155.216		21	0.011	98.636				25	0.02	29.501		27	0.093	159.225		30	0.307	42.532
						30	0.046	150.822		21	0.061	126.181				21	0.026	179.465		21	0.096	109.885		21	0.016	90.594				25	0.189	12.659		27	0.193	64.608		30	1.621	147.146
		21	0.215	80.939		30	0.062	130.186		21	0.108	12.742				21	0.025	74.814		21	0.023	115.74		21	0.039	53.517				25	0.112	57.861		27	0.035	84.122		30	0.316	152.718
		21	0.97	74.86		30	0.017	98.908		21	0.139	55.292				21	0.032	84.835		21	0.036	179.543		21	0.02	32.908				25	0.061	63.471		27	0.097	43.855		30	0.465	24.398
		21	0.505	72.807		30	0.073	67.544		21	0.037	77.505				21	0.017	100.821		21	0.002	116.047		21	0.029	152.569				25	0.1	127.116		27	0.035	36.061		30	1.867	31.74
		21	0.236	70.5		30	0.066	24.45		21	0.016	137.524				21	0.037	140.008		21	0.055	119.346		21	0.016	157.881				25	0.204	144.013		27	0.143	84.599		30	0.243	168.076
		21	0.971	72.624		30	0.049	0.136		21	0.094	75.861				21	0.03	99.641		21	0.023	123.974		21	0.002	1.149				25	0.218	51.291		27	0.115	102.588		30	0.042	161.398
		21	1.246	73.591		30	0.038	95.378		21	0.032	24.299				21	0.027	172.165		21	0.031	151.979		21	0.01	147.861				25	0.149	39.785		27	0.058	70.432		30	0.398	16.497
		21	0.793	72.442		30	0.251	98.934		21	0.052	162.152				21	0.016	113.296		21	0.017	98.973		21	0.011	147.197				25	0.123	23.391		27	0.106	149.57		30	0.206	133.616
		21	0.899	75.343		30	0.167	177.044		21	0.13	43.212				21	0.039	130.677		21	0.015	104.4		21	0.002	18.595				25	0.115	82.098		27	0.055	30.35		30	0.08	33.184
		21	0.753	46.96		30	0.078	177.84								21	0.019	136.538		21	0.023	120.635		21	0.007	149.944				25	0.189	169.706		27	0.102	2.884		30	0.479	18.041
		21	2.048	72.72		30	0.14	9.137								21	0.048	68.722		21	0.044	165.897		21	0.012	86.779				25	0.075	110.073		27	0.306	111.108		30	0.808	3.375
		21	1.51	65.667		30	0.333	28.455		22	0.016	33.584				21	0.018	88.499		21	0.032	100.022		21	0.014	179.861				25	0.046	25.889		27	0.028	172.239		30	0.209	17.182
		21	0.539	40.38						22	0.03	156.737				21	0.04	148.919		21	0.006	15.692		21	0.01	113.793				25	0.054	171.848		27	0.024	72.429		30	0.174	82.705
		21	1.321	26.727						22	0.282	132.651				21	0.032	163.257		21	0.05	85.252		21	0.017	177.31				25	0.036	56.731		27	0.63	97.197		30	0.601	93.884
		21	0.397	33.761		31	0.052	177.551		22	0.083	56.137				21	0.021	119.508		21	0.072	104.286		21	0.014	144.241				25	0.121	3.41		27	0.217	177.697
		21	0.443	46.486		31	0.089	52.268		22	0.034	39.905				21	0.014	14.682		21	0.052	158.035		21	0.014	49.066				25	0.041	12.292		27	0.232	47.227
		21	0.048	112.445		31	0.067	22.456		22	0.048	31.312				21	0.02	133.099		21	0.017	78.997		21	0.022	66.639				25	0.099	19.368						31	0.707	52.547
		21	0.197	78.255		31	0.105	7.519		22	0.054	167.454				21	0.025	159.65		21	0.032	47.844		21	0.023	179.036				25	0.127	134.45						31	0.083	93.011
		21	0.251	51.356		31	0.058	109.417		22	0.025	155.629				21	0.022	95.243		21	0.03	112.566		21	0.003	91.665				25	0.034	164.298		28	0.075	3.399		31	0.099	16.588
		21	0.496	66.208		31	0.074	165.669		22	0.085	56.13				21	0.038	148.396		21	0.015	163.295		21	0.007	130.652				25	0.055	154.084		28	0.168	141.704		31	1.017	37.62
		21	1.014	90.435		31	0.031	63.77		22	0.072	157.831				21	0.045	78.408		21	0.045	14.536		21	0.004	141.475				25	0.087	85.749		28	0.236	140.935		31	1.986	24.779
		21	0.688	74.692		31	0.041	47.648		22	0.079	174.284				21	0.025	145.999		21	0.061	142.642		21	0.005	149.97				25	0.154	162.998		28	0.162	168.746		31	1.506	23.055
		21	1.716	109.301		31	0.215	23.021		22	0.07	73.191																		25	0.197	67.364						31	0.598	39.673
		21	1.73	102.394		31	0.029	49.688		22	0.16	49.052																		25	0.054	42.599						31	0.854	130.309
		21	0.413	121.059		31	0.214	64.279		22	0.221	56.967				22	0.021	174.188		22	0.044	136.28		22	0.014	115.534				25	0.082	168.102		29	0.181	24.971		31	0.758	177.347
		21	0.192	31.764		31	0.148	63.09		22	0.082	105.763				22	0.026	44.927		22	0.01	135.766		22	0.025	95.505				25	0.021	177.822		29	0.091	167.66		31	0.504	45.734
		21	0.248	126.091		31	0.187	81.807		22	0.04	141.736				22	0.05	1.266		22	0.019	140.873		22	0.021	3.706				25	0.054	96.282		29	0.229	158.106		31	0.688	61.244
		21	0.258	143.629		31	0.148	91.697		22	0.061	119.271				22	0.029	168.651		22	0.077	163.961		22	0.014	60.418								29	0.041	168.844		31	0.169	160.066
		21	0.308	5.63		31	0.263	86.321		22	0.045	99.085				22	0.028	179.01		22	0.065	175.492		22	0.028	132.805								29	0.074	24.79		31	1.542	80.251
		21	0.052	166.865		31	0.399	1.954		22	0.088	19.619				22	0.036	160.315		22	0.072	73.184		22	0.013	131.617				26	0.211	62.815		29	0.178	140.815		31	0.742	168.514
		21	0.363	23.006		31	0.373	34.122		22	0.079	48.205				22	0.06	173.1		22	0.16	113.379		22	0.02	118.478				26	0.083	153.723		29	0.099	93.508		31	0.278	168.664
						31	0.172	110.419		22	0.074	1.042				22	0.052	152.208		22	0.022	57.32		22	0.012	138.92				26	0.3	96.623		29	0.3	82.775		31	0.171	156.249
						31	0.339	63.675		22	0.102	9.422				22	0.033	49.138		22	0.038	141.799		22	0.014	142.407				26	0.111	20.803		29	0.202	152.594		31	0.018	109.937
		22	0.246	155.991		31	0.184	6.89		22	0.084	17.857				22	0.07	158.109		22	0.075	169.682		22	0.02	47.659				26	0.406	126.854		29	0.107	10.287		31	0.049	35.494
		22	0.324	167.553		31	0.141	18.965		22	0.132	65.115				22	0.035	8.213		22	0.023	156.032		22	0.047	175.277				26	0.175	58.947		29	0.073	145.794		31	0.154	53.519
		22	0.185	171.959		31	0.333	54.421		22	0.029	70.216				22	0.012	170.479		22	0.034	120.778		22	0.041	150.872				26	0.097	129.875		29	0.011	130.173		31	0.039	44.43
		22	0.262	155.011		31	0.163	69.577		22	0.035	44.884				22	0.076	6.973		22	0.02	177.503		22	0.023	128.956				26	0.416	0.49		29	0.59	33.914		31	0.086	44.406
		22	0.287	106.188		31	0.16	125.538		22	0.118	0.637				22	0.054	39.038		22	0.041	138.614		22	0.02	141.236				26	0.408	171.319		29	0.049	43.294		31	0.038	133.039
		22	0.139	73.255		31	0.103	26.784		22	0.102	12.569				22	0.087	167.921		22	0.11	107.753		22	0.03	154.884				26	0.057	15.198		29	0.115	166.506		31	0.171	45.108
		22	0.117	138.484		31	0.247	67.909		22	0.049	1.457				22	0.026	175.526		22	0.052	125.588		22	0.021	150.532				26	0.646	146.856		29	0.625	43.771		31	0.177	102.319
		22	0.147	104.819		31	0.078	46.708		22	0.102	48.203				22	0.017	119.282		22	0.051	132.885		22	0.037	177.485				26	0.091	153.87		29	0.663	46.307		31	0.038	43.182
		22	0.122	144.345		31	0.084	123.146								22	0.024	174.415		22	0.045	175.918		22	0.054	159.308				26	0.071	86.756		29	0.067	51.783		31	0.138	14.878
		22	0.075	61.651												22	0.035	143.813		22	0.025	147.761		22	0.047	142.018				26	0.156	179.957		29	0.202	163.799		31	0.076	155.933
		22	0.15	23.848						23	0.465	63.056				22	0.027	44.099		22	0.07	151.448		22	0.009	174.482				26	0.081	156.852		29	0.242	56.515		31	0.156	114.126
		22	0.515	142.048		32	0.169	137.028		23	0.662	64.508				22	0.071	162.365		22	0.078	154.343		22	0.02	83.946				26	0.053	149.238		29	0.102	60.607
		22	0.132	83.915		32	0.117	30.212		23	0.212	69.387				22	0.075	174.499		22	0.059	30.046		22	0.031	135.496				26	0.421	85.615		29	0.156	73.265
		22	0.256	142.258		32	0.039	107.762		23	0.101	42.66				22	0.035	108.706		22	0.055	108.638		22	0.032	83.526				26	0.11	119.303		29	0.094	145.725		32	0.054	118.089
		22	0.137	164.902		32	0.11	60.392		23	0.108	56.287				22	0.024	133.437		22	0.066	111.128		22	0.046	175.096				26	0.278	39.496		29	0.134	114.227		32	0.062	16.496
		22	0.59	170.968		32	0.317	28.879		23	0.128	54.739				22	0.007	177.359		22	0.029	158.274		22	0.041	123.506				26	0.064	48.988		29	0.058	148.36		32	0.44	97.405
		22	0.461	150.308		32	0.212	117.784		23	0.041	56.292				22	0.025	133.835		22	0.076	15.649		22	0.015	179.973				26	0.06	146.542		29	0.266	146.856		32	0.106	161.746
		22	0.277	130.075		32	0.512	71.619		23	0.035	35.542				22	0.104	18.409		22	0.07	173.723		22	0.026	53.534				26	0.034	145.736		29	0.182	18.652		32	0.111	55.065
		22	0.494	81.806		32	0.495	20.026		23	0.233	46.086				22	0.064	150.548		22	0.065	76.395		22	0.02	134.405				26	0.028	111.009		29	0.121	166.903		32	0.163	15.693
		22	0.379	68.726		32	0.032	72.498		23	0.129	137.687																										32	0.155	167.514
		22	0.586	40.206		32	0.159	73.395		23	0.214	98.724																										32	0.075	169.979
		22	0.122	118.605		32	0.359	73.374		23	0.404	66.373				23	0.068	170.159		23	0.102	141.33		23	0.02	24.491				27	0.855	67.913		30	0.132	7.565		32	0.177	57.268
		22	0.045	157.705		32	0.227	33.695		23	0.321	9.155				23	0.024	173.012		23	0.016	145.646		23	0.003	84.555				27	0.947	29.749		30	0.053	90.326		32	0.517	29.695
		22	0.44	97.249		32	0.108	24.509		23	1.272	136.009				23	0.003	152.942		23	0.076	118.038		23	0.009	84.526				27	0.102	130.329		30	0.246	40.731		32	0.339	47.979
		22	0.489	93.375		32	0.034	80.796		23	0.156	67.156				23	0.043	132.492		23	0.111	170.165		23	0.004	114.895				27	0.092	143.037		30	0.374	142.334		32	0.051	68.753
		22	0.235	114.721		32	0.207	76.919		23	0.436	38.467				23	0.033	35.719		23	0.047	73.314		23	0.024	44.096				27	0.641	41.244		30	0.387	32.918		32	0.409	36.431
		22	0.27	118.108		32	0.318	9.414		23	0.319	47.295				23	0.033	7.109		23	0.068	75.154		23	0.035	146.867				27	0.188	2.908		30	0.342	168.134		32	1.174	49.746
		22	0.183	38.957		32	0.249	12.827		23	0.497	42.37				23	0.012	168.673		23	0.096	78.861		23	0.038	158.633				27	0.054	26.692		30	0.095	20.482		32	0.818	0.219
		22	0.062	75.731		32	0.238	8.11		23	0.789	43.121				23	0.029	87.244		23	0.14	71.284		23	0.017	17.052				27	0.042	120.86		30	0.038	106.277		32	1.752	171.071
		22	0.107	29.818		32	0.142	179.468		23	0.589	43.574				23	0.19	65.115		23	0.302	177.956		23	0.017	170.575				27	0.121	76.376		30	0.213	94.699		32	0.156	70.04
						32	0.384	32.502		23	0.193	34.403				23	0.065	45.681		23	0.173	145.944		23	0.042	20.112				27	0.229	144.983		30	0.195	167.038		32	0.09	19.159
						32	0.125	46.311		23	0.111	43.074				23	0.019	148.169		23	0.062	75.385		23	0.009	140.816				27	0.099	147.1		30	0.221	37.107		32	0.015	166.756
		23	0.149	83.049		32	1.532	55.623		23	0.16	43.662				23	0.101	10.483		23	0.066	108.7		23	0.0003284	15.315				27	0.102	126.745		30	0.082	31.526		32	0.048	151.263
		23	0.189	173.829		32	0.282	67.607		23	0.389	44.779				23	0.014	60.012		23	0.076	86.093		23	0.002	89.617				27	0.059	168.567		30	0.218	166.502		32	0.033	71.822
		23	0.037	71.926		32	0.553	11.408		23	0.334	50.211				23	0.079	158.181		23	0.192	114.179		23	0.018	88.329				27	0.106	7.275		30	0.173	141.61		32	0.059	117.318
		23	0.109	156.64		32	0.08	1.324		23	0.483	43.257				23	0.06	63.727		23	0.161	117.062		23	0.014	139.397				27	0.081	143.404		30	0.15	62.633		32	0.03	48.156
		23	0.267	65.313		32	0.155	135.674		23	0.37	48.691				23	0.03	166.711		23	0.125	87.795		23	0.011	143.659				27	0.162	172.631		30	0.531	32.589		32	0.199	73.649
		23	0.33	97.326		32	0.536	114.475		23	0.073	38.058				23	0.061	31.122		23	0.122	161.362		23	0.007	163.552				27	0.113	4.192		30	0.108	128.574		32	0.255	32.506
		23	0.835	144.918		32	0.097	172.669		23	0.153	46.889				23	0.088	172.181		23	0.152	115.937		23	0.032	138.761				27	0.043	89.35		30	0.082	112.317		32	0.644	179.742
		23	0.302	125.001						23	0.318	36.855				23	0.03	119.039		23	0.135	143.318		23	0.014	151.736				27	0.078	139.988		30	0.173	102.297		32	0.15	93.349
		23	0.228	121.675												23	0.021	26.475		23	0.074	103.704		23	0.03	4.726				27	0.028	89.141		30	0.167	129.093		32	0.032	105.102
		23	0.04	163.71		33	0.029	173.315								23	0.008	0.758		23	0.118	124.822		23	0.036	11.093				27	0.071	113.025		30	0.242	14.476
		23	0.123	87.46		33	0.008	21.921		24	0.163	14.278				23	0.064	83.871		23	0.115	111.953		23	0.063	172.58								30	0.272	40.844
		23	0.123	150.781		33	0.025	100.658		24	0.237	25.685				23	0.049	137.616		23	0.077	6.504		23	0.023	89.957								30	0.061	82.828		33	0.286	166.186
		23	0.097	20.828		33	0.082	71.781		24	0.157	10.6				23	0.016	167.411		23	0.047	137.109		23	0.027	112.118				30	0.095	66.245		30	0.192	70.564		33	0.187	7.399
		23	0.216	74.853		33	0.057	123.796		24	0.237	34.078				23	0.047	6.891		23	0.027	109.954		23	0.01	74.886				30	0.015	82.888		30	0.052	79.623		33	0.395	179.172
		23	0.137	80.497		33	0.077	121.205		24	0.55	17.725				23	0.052	175.216		23	0.137	138.878		23	0.019	159.008				30	0.066	132.894		30	0.13	58.572		33	0.409	18.55
		23	0.047	64.72		33	0.038	138.45		24	0.301	13.34				23	0.023	9.056		23	0.128	156.323		23	0.014	117.165				30	0.072	62.123		30	0.082	172.549		33	0.118	5.277
		23	0.179	103.033		33	0.035	113.285		24	0.156	64.964				23	0.02	42.361		23	0.093	113.138		23	0.016	135.367				30	0.012	48.526		30	0.188	13.628		33	0.122	1.596
		23	0.141	108.898		33	0.066	138.308		24	0.13	42.233																		30	0.096	150.326						33	0.207	63.455
		23	0.112	121.679		33	0.076	91.329		24	0.116	9.534																		30	0.049	19.356						33	0.018	27.157
		23	0.157	89.555		33	0.091	113.611		24	0.379	31.589				24	0.061	156.445		24	0.048	141.33		24	0.018	125.361				30	0.154	161.481		31	0.068	104.59		33	0.386	26.457
		23	0.063	97.481		33	0.048	156.798		24	0.109	59.039				24	0.073	79.09		24	0.016	46.356		24	0.022	83.457				30	0.094	10.188		31	0.02	17		33	0.38	179.308
		23	0.187	159.391		33	0.057	44.459		24	0.245	35.143				24	0.02	19.379		24	0.039	141.679		24	0.029	161.233				30	0.051	108.65		31	0.043	39.434		33	0.634	157.018
		23	0.773	130.712		33	0.255	118.88		24	0.166	42.415				24	0.067	102.059		24	0.042	111.494		24	0.016	168.14				30	0.205	166.586		31	0.385	73.058		33	0.349	62.876
		23	0.084	142.332		33	0.156	23.596		24	0.031	53.618				24	0.053	167.267		24	0.018	89.104		24	0.009	9.793				30	0.018	20.563		31	0.335	16.091		33	0.426	117.933
		23	0.061	77.087		33	0.136	66.209		24	0.127	52.874				24	0.067	66.739		24	0.009	146.294		24	0.018	148.917				30	0.071	151.96		31	0.023	99.805		33	0.162	20.613
		23	0.101	153.488		33	0.358	170.436		24	0.226	109.053				24	0.091	172.759		24	0.038	61.302		24	0.004	20.412				30	0.015	68.229		31	0.125	100.345		33	0.279	0.423
		23	0.057	55.306		33	0.309	102.096		24	0.051	166.466				24	0.066	156.679		24	0.083	163.153		24	0.024	0.489				30	0.029	102.798		31	0.046	83.635		33	0.078	60.844
		23	0.12	79.606		33	0.206	158.09		24	0.165	14.569				24	0.041	155.243		24	0.048	163.272		24	0.021	130.324				30	0.044	150.903		31	0.136	136.557		33	0.024	91.604
		23	0.054	156.787		33	0.321	0.874		24	0.144	131.994				24	0.026	171.913		24	0.028	63.68		24	0.03	96.46				30	0.08	162.268		31	0.195	179.406		33	0.022	43.126
		23	0.039	137.017		33	0.115	149.004		24	0.178	125.196				24	0.073	40.904		24	0.047	102.244		24	0.035	175.316				30	0.014	12.713		31	0.129	87.567		33	0.082	33.639
						33	0.15	17.154		24	0.059	94.448				24	0.036	136.584		24	0.04	130.954		24	0.014	93.924				30	0.159	129.485		31	0.238	3.648		33	0.061	87.798
						33	0.019	156.226		24	0.146	29.296				24	0.077	120.19		24	0.079	91.867		24	0.031	97.954				30	0.107	167.345		31	0.164	20.997		33	0.065	172.165
		26	0.262	108.924		33	0.025	166.698		24	0.078	56.056				24	0.092	137.236		24	0.074	152.586		24	0.011	36.391				30	0.049	152.176		31	0.116	3.557		33	0.084	168.309
		26	0.678	74.635		33	0.024	104.1		24	0.149	123.495								24	0.041	97.016		24	0.037	156.738				30	0.123	124.803		31	0.08	26.231		33	0.03	129.324
		26	0.31	40.879		33	0.075	58.82		24	0.144	129.048								24	0.047	69.826		24	0.007	75.205				30	0.018	162.622		31	0.181	13.537		33	0.081	10.95
		26	0.204	71.313		33	0.16	152.94		24	0.044	15.793				25	0.042	33.025		24	0.075	99.36		24	0.023	61.668				30	0.146	144.706		31	0.073	42.308		33	0.19	137.327
		26	0.026	54.067		33	0.184	168.628		24	0.11	59.034				25	0.1	162.039		24	0.032	148.004		24	0.008	176.566				30	0.001	18.138		31	0.059	173.306		33	0.151	68.026
		26	0.147	61.895						24	0.139	16.595				25	0.033	157.957		24	0.082	43.745		24	0.018	8.654				30	0.076	33.365		31	0.255	146.906		33	0.049	36.214
		26	0.082	118.917						24	0.105	41.381				25	0.035	133.047		24	0.061	175.811		24	0.02	131.4				30	0.08	55.323		31	0.077	112.296		33	0.175	151.027
		26	0.061	111.919		35	0.096	2.142		24	0.027	9.969				25	0.078	173.104		24	0.097	133.217		24	0.008	24.378				30	0.035	57.61		31	0.287	74.433
		26	0.207	67.462		35	0.261	11.739								25	0.006	155.293		24	0.017	123.068		24	0.031	161.403				30	0.101	63.868		31	0.251	85.139
		26	0.16	105.217		35	0.044	116.333								25	0.052	7.982		24	0.089	12.908		24	0.006	158.488								31	0.102	67.636		34	0.041	61.064
		26	0.319	76.521		35	0.031	94.193		25	0.22	45.818				25	0.029	138.356		24	0.106	152.629		24	0.007	61.552								31	0.114	157.48		34	0.023	54.493
		26	0.1	118.089		35	0.102	12.934		25	0.107	24.986				25	0.015	153.383		24	0.059	177.437		24	0.027	118.956				31	0.129	116.328		31	0.078	107.726		34	0.2	52.558
		26	0.089	106.837		35	0.079	11.876		25	0.075	42.521				25	0.032	106.315		24	0.042	93.213		24	0.036	179.239				31	0.056	165.4		31	0.092	126.583		34	0.07	155.065
		26	0.293	62.77		35	0.089	164.545		25	0.118	63.544				25	0.043	166.667		24	0.065	69.885		24	0.019	153.087				31	0.058	88.838		31	0.407	138.668		34	0.162	34.28
		26	0.321	84.15		35	0.221	164.97		25	0.187	54.383				25	0.046	168.019		24	0.117	151.135		24	0.019	98.353				31	0.101	147.446		31	0.172	118.584		34	0.032	12.638
		26	0.152	116.99		35	0.045	121.306		25	0.143	9.225				25	0.01	27.019												31	0.293	108.333						34	0.126	43.126
		26	0.307	30.421		35	0.046	107.474		25	0.131	14.537				25	0.028	141.728												31	0.176	165.246						34	0.129	132.561
		26	0.196	34.576		35	0.072	8.886		25	0.318	9.848				25	0.002	35.731		25	0.032	69.423		25	0.021	138.754				31	0.087	21.608		32	0.076	9.929		34	0.135	118.412
		26	0.457	66.312		35	0.166	45.981		25	0.084	8.928				25	0.025	24.372		25	0.045	157.913		25	0.01	154.933				31	0.117	116.416		32	0.028	12.131		34	0.073	168.547
		26	0.589	54.518		35	0.112	68.602		25	0.114	28.553				25	0.045	125.079		25	0.049	125.141		25	0.013	135.136				31	0.049	62.218		32	0.161	107.548		34	0.6	118.068
		26	0.093	7.382		35	0.3	45.266		25	0.091	125.799				25	0.068	159.052		25	0.055	26.229		25	0.011	11.361				31	0.181	32.098		32	0.608	27.899		34	0.532	141.452
		26	0.408	90.825		35	0.118	106.021		25	0.803	40.379				25	0.047	172.176		25	0.12	156.333		25	0.017	78.069				31	0.174	4.684		32	0.477	21.338		34	0.21	1.4
		26	0.256	145.324		35	0.094	17.91		25	0.462	40.182				25	0.016	110.71		25	0.071	16.54		25	0.027	146.219				31	0.015	148.885		32	1.053	160.268		34	0.055	171.172
		26	0.022	84.26		35	0.019	16.868		25	0.535	37.307				25	0.029	95.35		25	0.074	168.823		25	0.02	143.097				31	0.071	104.733		32	0.044	24.025		34	0.222	6.032
		26	0.787	71.751		35	0.06	55.415		25	0.189	63.177				25	0.054	142.393		25	0.07	73.153		25	0.017	170.842				31	0.011	50.209		32	0.097	4.376		34	0.087	99.66
		26	0.374	95.821		35	0.227	172.589		25	0.035	141.251				25	0.033	158.733		25	0.044	30.46		25	0.005	2.089				31	0.034	153.798		32	0.088	81.691		34	0.043	140.491
		26	0.242	115.131		35	0.034	76.88		25	0.142	134.227				25	0.036	53.71		25	0.077	135.287		25	0.019	18.773				31	0.043	115.209		32	0.208	148.35		34	0.062	176.574
		26	0.307	77.282		35	0.017	77.001		25	0.051	2.052				25	0.025	169.021		25	0.014	165.246		25	0.019	156.351				31	0.154	13.194		32	0.292	43.113		34	0.041	1.43
		26	0.286	78.562		35	0.05	161.446		25	0.114	56.975				25	0.023	84.233		25	0.064	46.86		25	0.011	144.69				31	0.031	147.108		32	0.311	42.337		34	0.051	86.116
		26	0.371	118.955		35	0.027	66.479		25	0.086	56.286				25	0.012	117.516		25	0.066	143.789		25	0.017	72.253				31	0.312	90.188		32	0.284	33.044		34	0.053	175.666
						35	0.244	63.356		25	0.045	12.961				25	0.044	145.015		25	0.023	83.406		25	0.011	178.263				31	0.096	110.962		32	0.203	106.327		34	0.077	164.935
						35	0.003	80.817		25	0.081	50.759								25	0.089	176.882		25	0.019	137.153				31	0.01	111.253		32	0.052	105.399		34	0.023	111.233
		27	0.182	158.072		35	0.099	78.069		25	0.134	11.573								25	0.032	113.266		25	0.017	145.957				31	0.023	150.656		32	0.174	82.326		34	0.034	87.262
		27	0.176	36.069		35	0.055	161.903		25	0.067	91.74				26	0.044	96.334		25	0.033	102.827		25	0.012	106.015				31	0.24	162.747		32	0.054	23.435		34	0.189	171.512
		27	0.171	72.488		35	0.065	160.397		25	0.082	46.132				26	0.054	160.673		25	0.043	55.557		25	0.014	147.487				31	0.169	78.173		32	0.108	120.816		34	0.093	65.707
		27	0.326	167.262						25	0.074	76.699				26	0.01	138.65		25	0.025	46.289		25	0.009	142.935				31	0.066	8.226		32	0.379	78.184		34	0.069	128.783
		27	0.052	113.228						25	0.147	5.677				26	0.04	155.164		25	0.05	156.854		25	0.034	93.928				31	0.077	90.642		32	0.049	41.085		34	0.258	48.774
		27	0.023	69.796		36	0.069	96.432		25	0.137	22.04				26	0.024	174.55		25	0.037	15.275		25	0.019	178.847				31	0.068	177.754		32	0.108	32.839
		27	0.34	116.358		36	0.048	114.735		25	0.047	0.721				26	0.025	146.688		25	0.073	143.401		25	0.021	46.25				31	0.004	128.901		32	0.259	49.557
		27	0.563	69.428		36	0.017	66.972		25	0.035	6.111				26	0.033	74.989		25	0.103	159.063		25	0.017	169.247				31	0.061	31.375		32	0.039	118.971		35	0.304	29.393
		27	0.668	26.047		36	0.038	17.869								26	0.054	161.291		25	0.069	178.222		25	0.018	129.621								32	0.119	26.516		35	0.281	14.726
		27	0.425	26.324		36	0.068	90.634								26	0.055	160.341		25	0.039	90.042		25	0.037	119.922								32	0.054	82.158		35	0.078	78.089
		27	0.111	56.425		36	0.027	17.562		26	0.182	171.472				26	0.029	110.62		25	0.078	138.685		25	0.031	168.223				32	0.133	21.186		32	0.121	98.266		35	0.191	112.527
		27	0.074	146.978		36	0.088	127.136		26	0.404	170.409				26	0.06	152.781		25	0.019	127.765		25	0.01	6.81				32	0.662	56.806		32	0.234	26.383		35	0.321	27.436
		27	0.047	0.766		36	0.125	154.623		26	0.277	177.408				26	0.015	161.744		25	0.114	78.095		25	0.016	174.713				32	0.265	126.259		32	0.119	51.574		35	1.324	164.543
		27	0.08	49.36		36	0.087	1.469		26	0.456	174.071				26	0.039	133.405												32	0.186	177.445						35	0.261	18.686
		27	0.201	56.198		36	0.098	153.477		26	0.284	165.361				26	0.012	30.04												32	0.085	169.266						35	0.555	46.676
		27	0.102	39.297		36	0.022	175.111		26	0.409	160.585				26	0.006	150.587		26	0.011	67.74		26	0.019	125.625				32	0.237	5.843		33	0.106	59.572		35	0.357	7.666
		27	0.09	41.481		36	0.01	53.665		26	0.669	169.71				26	0.044	82.026		26	0.013	11.716		26	0.021	101.115				32	0.206	41.642		33	0.187	138.541		35	1.183	15.875
		27	0.178	78.4		36	0.031	66.688		26	0.562	153.958				26	0.046	130.728		26	0.045	152.132		26	0.03	167.968				32	0.203	52.683		33	1.12	147.929		35	0.38	52.004
		27	0.1	95.033		36	0.014	9.982		26	0.668	27.879				26	0.021	165.093		26	0.058	123.952		26	0.039	75.096				32	0.322	111.248		33	0.87	40.618		35	0.225	5.478
		27	0.056	96.772		36	0.028	141.073		26	0.37	17.052				26	0.002	54.414		26	0.024	124.541		26	0.038	163.221				32	0.432	5.892		33	0.757	70.279		35	0.178	20.967
		27	0.373	82.682		36	0.074	111.471		26	0.175	170.472				26	0.037	136.862		26	0.066	83.849		26	0.014	23.927				32	0.458	137.226		33	0.234	77.55		35	0.514	78.237
		27	0.024	16.434		36	0.029	57.125		26	0.4	165.631				26	0.004	164.176		26	0.035	144.3		26	0.015	109.244				32	0.307	157.089		33	0.296	22.155		35	1.52	21.721
		27	0.037	0.944		36	0.03	51.198		26	0.611	162.996				26	0.066	54.294		26	0.084	10.074		26	0.034	160.062				32	0.207	3.299		33	0.092	29.21		35	0.807	168.379
		27	0.449	84.282		36	0.11	18.256		26	1.098	11.003				26	0.041	176.163		26	0.063	77.148		26	0.011	129.347				32	0.08	169.616		33	0.21	66.331		35	0.411	2.771
		27	0.314	53.439		36	0.112	143.145		26	0.524	23.022				26	0.024	8.717		26	0.084	113.123		26	0.017	61.227				32	0.19	175.38		33	0.076	128.918		35	0.371	10.424
		27	1.129	42.505		36	0.123	0.053		26	0.775	38.794				26	0.015	105.388		26	0.174	6.321		26	0.025	145.404				32	0.162	151.583		33	0.077	107.315		35	0.111	12.691
		27	1.143	130.612		36	0.018	155.247		26	0.561	44.583				26	0.013	76.453		26	0.061	79.461		26	0.011	145.418				32	0.053	95.042		33	0.044	175.402		35	0.197	12.833
		27	0.141	139.385		36	0.069	126.639		26	0.472	7.83				26	0.018	79.517		26	0.026	6.893		26	0.023	90.707				32	0.055	166.559		33	0.375	170.654		35	0.027	98.647
		27	0.069	159.609		36	0.035	49.875		26	0.168	49.303				26	0.019	87.289		26	0.06	119.218		26	0.014	127.912				32	0.159	69.048		33	0.203	6.197		35	0.079	48.956
		27	0.109	98.429		36	0.126	171.494		26	0.046	29.684								26	0.011	65.013		26	0.017	165.136				32	0.147	91.853		33	0.113	174.708		35	0.061	102.549
						36	0.005	115.84		26	0.59	60.781								26	0.078	146.752		26	0.011	51.014				32	0.064	68.402						35	0.094	3.223
						36	0.063	108.566		26	0.444	50.91				27	0.036	163.372		26	0.084	60.42		26	0.015	40.678				32	0.106	133.659						35	0.261	15.32
		28	0.069	86.348		36	0.007	160.2		26	0.515	41.567				27	0.012	160.352		26	0.033	149.955		26	0.018	96.314				32	0.078	142.079		34	0.502	174.986		35	0.371	131.814
		28	0.285	36.186						26	0.279	97.499				27	0.031	138.501		26	0.039	110.241		26	0.033	69.029				32	0.114	128.632		34	0.868	30.807		35	0.078	16.587
		28	0.081	132.576						26	0.847	127.327				27	0.046	116.652		26	0.023	25.095		26	0.016	117.492				32	0.329	59.604		34	0.53	77.414		35	0.078	101.596
		28	0.235	119.745		37	0.024	155.174		26	0.229	18.832				27	0.007	32.264		26	0.087	17.707		26	0.008	14.174				32	0.083	45.827		34	0.403	36.513
		28	0.151	164.896		37	0.072	161.712		26	0.183	4.097				27	0.034	63.295		26	0.065	157.712		26	0.028	93.775				32	0.29	75.764		34	0.035	173.278
		28	0.127	160.998		37	0.073	62.552		26	0.51	24.393				27	0.042	144.855		26	0.114	46.869		26	0.013	70.31				32	0.167	18.868		34	0.23	132.92		36	0.143	162.694
		28	0.138	147.402		37	0.097	155.847		26	0.401	1.454				27	0.04	4.741		26	0.053	134.764		26	0.012	149.749				32	0.1	177.492		34	0.285	139.915		36	0.4	51.963
		28	0.124	175.305		37	0.068	107.745		26	1.242	18.473				27	0.036	152.663		26	0.035	74.519		26	0.033	86.525								34	0.546	32.774		36	0.889	109.155
		28	0.098	176.006		37	0.059	179.645								27	0.013	91.606		26	0.071	162.126		26	0.008	26.825								34	0.096	116.086		36	0.192	38.423
		28	0.065	72.611		37	0.065	29.829								27	0.019	34.682		26	0.092	156.151		26	0.01	148.579				33	0.163	72.879		34	0.306	80.609		36	0.131	90.266
		28	0.396	151.941		37	0.043	37.076		27	0.092	65.689				27	0.035	39.903		26	0.046	155.055		26	0.008	110.607				33	0.088	143.028		34	0.223	29.82		36	0.549	151.87
		28	0.244	144.853		37	0.057	172.315		27	0.08	141.829				27	0.049	13.496												33	0.17	161.327		34	1.678	140.709		36	0.05	115.758
		28	0.643	142.209		37	0.032	54.845		27	0.099	59.913				27	0.006	10.51												33	0.09	42.064		34	1.289	146.458		36	0.285	138.664
		28	0.32	136.776		37	0.026	148.945		27	0.121	151.645				27	0.024	126.153		27	0.022	120.409		27	0.024	137.814				33	0.076	140.486		34	0.487	92.149		36	0.249	0.456
		28	0.228	132.806		37	0.02	44.842		27	0.251	162.76				27	0.028	106.354		27	0.029	166.073		27	0.023	160.849				33	0.112	90.763		34	0.5	150.247		36	0.57	23.535
		28	0.043	89.153		37	0.1	165.68		27	0.777	166.758				27	0.031	75.017		27	0.009	74.072		27	0.042	153.252				33	0.041	22.498		34	0.111	15.902		36	0.368	46.689
		28	0.193	150.473		37	0.057	152.182		27	0.985	166.429				27	0.042	107.002		27	0.055	27.762		27	0.006	154.553				33	0.326	160.534		34	0.08	77.457		36	0.371	36.513
		28	0.056	74.628		37	0.098	167.28		27	0.979	168.606				27	0.03	106.435		27	0.075	47.495		27	0.01	51.919				33	0.231	10.503		34	0.68	23.563		36	0.191	13.237
		28	0.153	166.322		37	0.043	7.743		27	0.1	166.51				27	0.034	100.677		27	0.103	154.4		27	0.042	148.468				33	0.1	58.533		34	0.859	157.179		36	0.127	144.462
		28	0.148	157.716		37	0.083	95.308		27	0.076	145.514				27	0.068	43.128		27	0.047	157.003		27	0.043	161.932				33	0.276	100.459						36	0.068	41.783
		28	0.627	178.016		37	0.023	135.339		27	0.034	83.936				27	0.034	89.77		27	0.015	152.546		27	0.025	135.978				33	0.197	174.021						36	0.092	100.53
		28	0.399	166.743		37	0.011	99.592		27	0.063	3.647				27	0.096	123.528		27	0.055	85.144		27	0.035	170.408				33	0.018	78.574		35	0.279	23.012		36	0.161	146.512
		28	0.162	138.658		37	0.078	35.633		27	0.012	93.224				27	0.012	88.229		27	0.156	89.395		27	0.025	146.683				33	0.043	72.035		35	0.195	107.568		36	0.104	44.251
		28	0.236	177.054		37	0.12	103.07		27	0.021	100.744				27	0.028	171.467		27	0.083	83.186		27	0.024	158.364				33	0.185	164.499		35	0.57	160.582		36	0.079	88.979
		28	0.162	98.307		37	0.049	158.234		27	0.086	155.35				27	0.033	96.522		27	0.104	35.31		27	0.008	36.149				33	0.053	139.521		35	0.298	3.385		36	0.061	91.728
		28	0.356	88.061		37	0.056	114.646		27	0.021	113.551				27	0.072	132.321		27	0.047	63.138		27	0.006	119.049				33	0.2	46.767		35	0.097	177.514		36	0.034	9.777
		28	0.503	66.303		37	0.029	155.352		27	0.127	17.376				27	0.031	30.806		27	0.02	82.238		27	0.019	56.622				33	0.026	24.853		35	0.251	138.368		36	0.033	157.099
		28	0.097	135.882		37	0.066	102.024		27	0.048	162.325								27	0.095	101.812		27	0.031	91.893				33	0.109	8.63		35	0.109	125.358		36	0.015	165.82
		28	0.189	66.569		37	0.065	21.108		27	0.07	17.403								27	0.019	130.627		27	0.047	129.214				33	0.142	171.416		35	0.579	3.371		36	0.094	3.642
		28	0.138	151.916		37	0.089	164.082		27	0.052	65.605				28	0.046	129.967		27	0.008	14.28		27	0.015	165.723				33	0.016	65.244		35	0.119	66.801		36	0.114	88.027
						37	0.062	175.478		27	0.062	94.6				28	0.03	149.54		27	0.017	110.844		27	0.02	5.884				33	0.239	53.419		35	0.483	28.495		36	0.082	143.131
										27	0.023	42.753				28	0.047	131.718		27	0.036	148.325		27	0.021	168.44				33	0.146	175.74		35	0.103	56.179		36	0.151	71.328
		29	0.013	176.948						27	0.062	5.838				28	0.017	51.15		27	0.013	2.69		27	0.009	44.498				33	0.328	174.532		35	0.959	93.04		36	0.141	2.308
		29	0.008	109.194		38	0.093	179.358		27	0.291	170.117				28	0.063	11.636		27	0.041	171.426		27	0.013	44.515				33	0.12	114.73		35	0.754	125.3
		29	0.067	101.464		38	0.044	91.89		27	0.217	174.559				28	0.038	114.91		27	0.087	177.994		27	0.018	148.737				33	0.157	131.316
		29	0.073	74.17		38	0.053	4.207		27	0.18	177.407				28	0.119	152.864		27	0.089	160.239		27	0.04	135.692				33	0.065	173.32						37	0.048	149.022
		29	0.083	108.665		38	0.096	74.386		27	0.072	51.058				28	0.045	166.901		27	0.029	5.944		27	0.047	118.101				33	0.005	71.412		36	1.145	25.762		37	0.144	65.498
		29	0.057	179.764		38	0.05	4.86		27	0.057	21.499				28	0.011	170.596		27	0.016	157.606		27	0.012	158.127				33	0.047	135.572		36	0.842	7.149		37	0.106	166.591
		29	0.009	27.044		38	0.027	36.241		27	0.317	5.997				28	0.026	140.241		27	0.021	66.363		27	0.023	3.321								36	0.426	23.032		37	0.088	115.454
		29	0.052	140.389		38	0.068	58.181		27	0.024	149.862				28	0.035	120.91		27	0.062	144.478		27	0.018	78.114								36	0.841	20.847		37	0.062	154.145
		29	0.406	51.403		38	0.061	33.368								28	0.04	160.541		27	0.043	148.749		27	0.012	168.33				34	0.277	162.871		36	0.599	22.847		37	0.07	159.445
		29	0.418	97.488		38	0.038	163.84								28	0.012	152.792												34	0.064	126.785		36	1.291	165.886		37	0.086	173.89
		29	0.628	118.464		38	0.147	65.761		28	0.523	60.492				28	0.003	157.033												34	0.097	136.484		36	0.836	160.62		37	0.071	153.574
		29	0.587	104.351		38	0.121	170.209		28	0.411	45.901				28	0.033	65.078		28	0.022	104.727		28	0.034	174.079				34	0.048	128.142		36	0.304	49.806		37	0.026	174.161
		29	0.471	120.541		38	0.088	66.857		28	0.006	93.369				28	0.031	117.177		28	0.077	83.049		28	0.041	5.727				34	0.048	136.462		36	0.303	109.363		37	0.03	20.216
		29	0.417	132.772		38	0.303	36.348		28	0.07	86.034				28	0.019	121.283		28	0.027	55		28	0.038	3.443				34	0.053	158.287		36	1.306	113.624		37	0.086	18.917
		29	0.222	89.732		38	0.658	1.143		28	0.157	53.87				28	0.076	39.833		28	0.059	112.703		28	0.09	165.023				34	0.059	28.322		36	1.081	46.737		37	0.043	170.699
		29	0.279	93.234		38	0.409	4.143		28	0.042	31.305				28	0.028	126.907		28	0.03	151.728		28	0.034	171.894				34	0.065	83.622		36	1.665	60.282		37	0.064	147.679
		29	0.407	87.426		38	0.201	42.506		28	0.247	130.285				28	0.056	80.796		28	0.014	100.342		28	0.011	20.977				34	0.259	12.262		36	2.777	9.852		37	0.2	37.177
		29	0.231	118.098		38	0.14	49.79		28	0.067	172.225				28	0.034	157.625		28	0.05	144.501		28	0.014	74.733				34	0.297	8.484						37	0.042	86.839
		29	0.198	94.003		38	0.073	102.28		28	0.131	162.005				28	0.076	76.319		28	0.034	174.238		28	0.032	86.701				34	0.126	75.906						37	0.074	73.088
		29	0.176	78.238						28	0.183	147.13				28	0.083	156.728		28	0.052	145.201		28	0.035	9.508				34	0.024	127.844		37	0.084	80.536		37	0.14	47.066
		29	0.211	104.548						28	0.157	36.015				28	0.042	100.578		28	0.069	167.199		28	0.047	147.181				34	0.085	51.05		37	0.67	54.117		37	0.077	100.663
		29	0.287	128.345		40	0.217	6.302		28	0.111	18.963				28	0.081	58.231		28	0.064	150.835		28	0.014	58.293				34	0.034	71.864		37	1.23	169.199		37	0.041	142.084
		29	0.223	167.303		40	0.19	18.99		28	0.074	118.416				28	0.014	51.249		28	0.027	118.91		28	0.013	136.078				34	0.034	27.561		37	0.702	173.083		37	0.005	76.453
		29	0.248	149.002		40	0.098	2.828		28	0.045	156.177				28	0.007	86.682		28	0.028	74.857		28	0.025	17.055				34	0.057	60.996		37	1.002	164.402		37	0.113	83.573
		29	0.184	179.525		40	0.043	28.042		28	0.088	148.849				28	0.034	51.511		28	0.022	28.416		28	0.058	151.02				34	0.027	136.178		37	0.771	160.277		37	0.053	122.039
		29	0.067	115.137		40	0.187	136.733		28	0.027	108.378								28	0.052	129.59		28	0.043	94.526				34	0.369	7.318		37	0.403	62.221		37	0.074	6.627
		29	0.1	148.771		40	0.173	18.164		28	0.031	170.46								28	0.029	176.992		28	0.033	123.017				34	0.435	164.685		37	0.154	105.364		37	1.053	40.978
		29	0.114	8.795		40	0.071	44.107		28	0.095	20.034				29	0.019	80.47		28	0.023	1.66		28	0.032	20.139				34	0.11	147.039		37	0.388	70.308		37	0.188	163.961
		29	0.398	43.284		40	0.019	128.282		28	0.104	48.559				29	0.031	55.446		28	0.035	178.654		28	0.065	169.978				34	0.058	19.564		37	0.43	175.494		37	0.452	171.124
		29	0.106	158.157		40	0.02	146.711		28	0.223	45.013				29	0.045	48.202		28	0.067	161.019		28	0.036	127.196				34	0.033	67.669		37	1.24	10.95		37	0.993	2.973
						40	0.692	114.634		28	0.218	127.775				29	0.037	153.176		28	0.084	170.379		28	0.032	78.162				34	0.018	116.235		37	0.314	67.857		37	0.269	178.462
						40	0.508	5.132		28	0.032	24.676				29	0.023	171.743		28	0.078	164.415		28	0.019	93.746				34	0.082	169.511		37	0.368	85.64
		30	0.413	122.463		40	0.124	22.241		28	0.029	29.599				29	0.023	4.028		28	0.039	163.874		28	0.023	79.265				34	0.053	72.799		37	0.326	82.843
		30	0.627	147.455		40	0.099	132.821		28	0.217	72.362				29	0.008	162.684		28	0.051	50.454		28	0.004	61.831				34	0.047	73.617		37	0.229	119.213		38	0.074	173.836
		30	0.231	164.178		40	0.476	153.406		28	0.028	117.847				29	0.053	162.638		28	0.078	160.492		28	0.018	5.201				34	0.036	66.36		37	0.12	142.248		38	0.089	11.711
		30	0.52	174.801		40	0.136	165.557		28	0.034	62.02				29	0.041	170.164		28	0.038	51.658		28	0.013	3.089				34	0.032	149.531		37	0.161	42.399		38	0.113	125.878
		30	0.295	117.743		40	0.089	14.394		28	0.042	72.885				29	0.043	163.055		28	0.064	165.735		28	0.033	145.451				34	0.036	74.537		37	0.35	176.181		38	0.221	124.244
		30	0.043	158.794		40	0.176	3.35		28	0.05	163.475				29	0.014	145.231		28	0.061	104.436		28	0.028	61.85								37	1.097	9.77		38	0.045	172.452
		30	0.071	50.319		40	0.079	130.906		28	0.141	6.519				29	0.065	61.342		28	0.075	153.382		28	0.031	163.614								37	1.024	154.586		38	0.043	107.585
		30	0.094	155.154		40	0.127	50.392		28	0.14	124.12				29	0.024	160.728												35	0.051	65.654						38	0.168	89.581
		30	0.095	0.756		40	0.138	154.521								29	0.018	27.83												35	0.097	117.451						38	0.188	156.324
		30	0.085	38.867		40	0.085	16.312								29	0.021	158.774		29	0.044	170.758		29	0.029	98.037				35	0.086	162.302		38	0.068	62.047		38	0.119	174.101
		30	0.146	9.207		40	0.043	117.082		29	0.124	105.145				29	0.005	91.664		29	0.023	10.429		29	0.025	171.399				35	0.185	21.533		38	0.32	45.887		38	0.056	31.014
		30	0.136	158.8		40	0.067	36.373		29	0.184	120.272				29	0.017	163.186		29	0.038	66.085		29	0.012	66.943				35	0.114	22.88		38	0.428	178.78		38	0.093	12.798
		30	0.211	150.266		40	0.1	54.897		29	0.051	110.173				29	0.021	96.58		29	0.043	89.048		29	0.01	148.787				35	0.109	103.478		38	0.866	59.186		38	0.138	170.479
		30	0.019	97.244		40	0.235	8.974		29	0.032	72.103				29	0.036	121.204		29	0.02	53.575		29	0.014	64.984				35	0.509	110.364		38	0.743	161.363		38	0.109	158.807
		30	0.039	69.675		40	0.162	171.142		29	0.04	92.467				29	0.025	74.169		29	0.066	129.44		29	0.032	102.864				35	0.278	138.792		38	0.958	12.757		38	0.226	160.421
		30	0.066	61.298		40	0.04	90.004		29	0.096	109.74				29	0.036	171.762		29	0.046	61.04		29	0.036	158.265				35	0.099	65.415		38	0.273	151.737		38	0.089	152.211
		30	0.098	144.824		40	0.324	150.436		29	0.163	59.33				29	0.019	2.657		29	0.096	97.316		29	0.018	172.34				35	0.167	43.177		38	0.306	119.817		38	0.051	161.61
		30	0.095	17.042						29	0.123	47.832				29	0.037	170.724		29	0.097	178.095		29	0.013	148.338				35	0.075	134.376		38	0.215	22.425		38	0.086	56.251
		30	0.021	29.648						29	0.111	46.996				29	0.01	160.133		29	0.047	73.517		29	0.019	47.822				35	0.52	175.175		38	0.173	121.508		38	0.07	49.745
		30	0.162	121.25		41	0.03	130.432		29	0.042	49.559				29	0.032	149.153		29	0.039	170.484		29	0.014	132.356				35	0.188	168.835		38	0.355	179.871		38	0.099	153.633
		30	0.045	17.648		41	0.109	69.027		29	0.08	88.893				29	0.005	155.497		29	0.14	109.931		29	0.005	5.355				35	0.181	35.298		38	0.794	77.585		38	0.324	171.136
		30	0.074	137.79		41	0.042	124.298		29	0.05	60.454				29	0.03	27.403		29	0.123	141.052		29	0.008	133.792				35	0.292	149.313		38	0.198	59.428
		30	0.024	140.722		41	0.078	179.527		29	0.026	89.792				29	0.021	42.035		29	0.079	118.578		29	0.011	152.095				35	0.376	25.959		38	0.077	86.424
		30	0.086	172.273		41	0.221	40.146		29	0.027	90.798								29	0.009	6.515		29	0.022	179.879				35	0.865	173.249		38	0.432	149.405		39	0.309	170.657
		30	0.232	2.903		41	0.358	11.771		29	0.034	61.86								29	0.092	141.789		29	0.006	131.571				35	0.255	11.707		38	0.205	144.495		39	0.092	94.593
		30	0.19	0.058		41	0.921	11.964		29	0.043	19.415				30	0.025	124.092		29	0.113	161.808		29	0.008	51.095				35	0.309	157.58		38	0.104	90.189		39	0.143	162.434
		30	0.46	30.716		41	0.148	2.698		29	0.021	37.082				30	0.015	133.332		29	0.122	178.359		29	0.011	62.569				35	0.209	178.812		38	0.359	94.886		39	0.028	77.49
		30	0.314	172.877		41	0.07	91.412		29	0.014	145.541				30	0.042	3.642		29	0.067	176.031		29	0.009	48.079				35	0.201	43.44		38	0.151	155.437		39	0.096	77.018
		30	0.128	105.736		41	1.05	82.47		29	0.053	58.572				30	0.018	71.497		29	0.034	84.202		29	0.011	129.306				35	0.275	162.325		38	0.227	68.372		39	0.088	179.783
		30	0.125	42.824		41	1.123	10.899		29	0.008	75.162				30	0.06	86.245		29	0.114	74.13		29	0.006	59.875				35	0.111	36.359		38	0.283	14.413		39	0.065	168.243
						41	0.203	22.106		29	0.086	91.34				30	0.07	4.929		29	0.081	122.361		29	0.012	23.184				35	0.071	90.565		38	0.271	18.267		39	0.293	135.568
						41	0.069	30.8		29	0.021	178.741				30	0.07	131.12		29	0.078	105.844		29	0.008	35.512				35	0.039	142.716		38	0.149	55.491		39	0.184	15.385
		31	0.038	91.186		41	0.119	38.579		29	0.059	46.902				30	0.007	120.442		29	0.051	155.426		29	0.02	122.618				35	0.187	42.82		38	1.915	81.712		39	0.098	31.547
		31	0.141	124.56		41	0.306	166.386		29	0.211	62.172				30	0.032	21.216		29	0.087	129.717		29	0.01	119.562				35	0.135	92.451		38	1.387	17.008		39	0.16	59.156
		31	0.04	32.506		41	0.101	10.452		29	0.147	58.972				30	0.034	125.533		29	0.005	81.336		29	0.008	145.001				35	0.209	37.479		38	1.127	27.398		39	0.058	162.829
		31	0.427	112.78		41	0.122	5.292		29	0.04	93.17				30	0.03	171.158		29	0.101	85.563		29	0.009	33.639				35	0.13	58.941		38	2.361	39.591		39	0.05	89.736
		31	0.291	104.448		41	0.104	53.098		29	0.089	156.011				30	0.038	28.458		29	0.065	4.362		29	0.007	96.026								38	0.58	13.109		39	0.212	104.595
		31	0.25	64.669		41	0.372	147.014		29	0.041	118.41				30	0.052	158.512																				39	0.041	113.069
		31	0.456	76.073		41	0.185	78.979		29	0.232	121.288				30	0.019	118.382												36	0.058	148.813						39	0.087	120.528
		31	0.272	56.242		41	0.069	124.987		29	0.066	74.023				30	0.027	80.756		30	0.056	110.699		30	0.017	156.337				36	0.022	172.711		39	0.142	81.893		39	0.086	170.562
		31	0.934	55.731												30	0.049	172.913		30	0.03	66.519		30	0.01	48.292				36	0.097	124.542		39	0.172	162.927		39	0.066	163.345
		31	0.283	18.893												30	0.014	77.295		30	0.027	64.97		30	0.03	97.73				36	0.046	79.316		39	0.16	36.05		39	0.022	149.117
		31	0.529	68.734		42	0.088	174.826		30	0.025	21.392				30	0.02	170.166		30	0.021	7.792		30	0.019	158.756				36	0.018	92.259		39	0.286	163.644		39	0.108	67.861
		31	0.742	58.344		42	0.1	73.426		30	0.073	159.801				30	0.04	121.8		30	0.011	38.285		30	0.027	79.829				36	0.022	96.906		39	0.153	47.842		39	0.091	90.963
		31	0.1	63.602		42	0.133	91.825		30	0.108	33.303				30	0.054	178.679		30	0.098	177.921		30	0.003	138.59				36	0.053	121.128		39	0.27	67.209		39	0.202	72.861
		31	0.427	48.395		42	0.03	103.792		30	0.055	18.518				30	0.038	77.101		30	0.043	152.748		30	0.006	153.853				36	0.395	140.792		39	0.144	33.368		39	0.078	142.167
		31	0.122	40.088		42	0.049	90.53		30	0.043	151.207				30	0.021	174.972		30	0.074	177.154		30	0.018	16.506				36	0.07	65.554		39	0.156	2.659		39	0.149	4.498
		31	0.026	134.3		42	0.131	175.651		30	0.09	154.217				30	0.018	179.378		30	0.099	168.925		30	0.017	120.033				36	0.047	63.496		39	0.155	121.23		39	0.095	15.141
		31	0.16	142.838		42	0.05	133.647		30	0.058	65.505				30	0.024	139.44		30	0.059	170.161		30	0.009	119.031				36	0.074	45.492		39	0.576	27.366		39	0.113	7.458
		31	0.052	121.6		42	0.067	27.559		30	0.083	39.668				30	0.049	167.613		30	0.059	164.676		30	0.02	141.189				36	0.355	17.458		39	0.406	9.34		39	0.112	173.007
		31	0.176	129.059		42	2.169	15.979		30	0.236	148.723				30	0.016	0.961		30	0.051	136.783		30	0.042	73.198				36	0.033	21.749		39	0.063	57.893		39	0.201	5.404
		31	0.264	127.964		42	0.157	22.507		30	0.021	174.009				30	0.015	52.083		30	0.048	83.361		30	0.025	145.343				36	0.045	7.474		39	0.433	77.878
		31	0.473	112.145		42	0.72	100.608		30	0.186	129.707				30	0.032	96.719		30	0.018	140.94		30	0.015	73.064				36	0.112	126.791		39	0.113	41.622
		31	0.627	103.818		42	0.273	35.369		30	0.122	132.181								30	0.034	67.673		30	0.019	5.574				36	0.155	168.413		39	0.121	139.415		40	0.396	157
		31	0.053	65.446		42	0.392	9.736		30	0.077	35.528								30	0.007	117.272		30	0.014	27.405				36	0.365	178.79		39	0.197	109.467		40	0.214	169.734
		31	0.241	130.324		42	0.757	161.002		30	0.125	26.993				31	0.015	149.425		30	0.05	104.656		30	0.048	172.486				36	0.066	69.595		39	0.5	27.651		40	0.064	144.054
		31	0.055	82.286		42	1.591	161.19		30	0.113	77.448				31	0.023	163.127		30	0.08	107.679		30	0.039	163.662				36	0.194	73.255		39	0.156	168.155		40	0.05	143.931
		31	0.205	63.807		42	0.28	1.81		30	0.076	82.744				31	0.019	138.737		30	0.056	160.132		30	0.014	17.604				36	0.165	121.379		39	0.194	78.119		40	0.022	146.034
		31	0.031	129.945		42	0.557	15.883		30	0.133	36.501				31	0.035	155.588		30	0.035	147.004		30	0.008	58.355				36	0.14	126.957		39	0.184	18.193		40	0.165	142.419
		31	0.262	54.749		42	0.364	34.357		30	0.157	1.999				31	0.025	143.925		30	0.058	165.232		30	0.021	139.196				36	0.098	174.759		39	0.117	138.771		40	0.064	97.271
		31	0.048	139.247		42	0.308	158.098		30	0.093	149.558				31	0.038	167.696		30	0.035	160.696		30	0.019	88.016				36	0.123	20.339		39	0.188	55.824		40	0.11	115.909
		31	0.095	159.202		42	0.078	165.499		30	0.058	33.351				31	0.048	156.788		30	0.016	148.694		30	0.009	133.74				36	0.065	57.672		39	0.095	71.755		40	0.031	0.707
						42	0.051	108.51		30	0.13	58.729				31	0.005	109.983		30	0.032	90.052		30	0.007	179.397				36	0.059	101.185		39	0.203	54.575		40	0.11	159.579
						42	0.074	55.775		30	0.077	179.169				31	0.043	71.19		30	0.017	39.208		30	0.017	132.356				36	0.077	177.835		39	0.131	13.825		40	0.085	9.548
		32	0.081	10.879		42	0.149	140.971		30	0.052	5.503				31	0.053	107.079		30	0.07	172.974		30	0.012	157.552				36	0.08	45.151		39	0.087	58.902		40	0.024	43.148
		32	0.297	53.065		42	0.146	179.952		30	0.162	101.285				31	0.007	138.326		30	0.095	164.005		30	0.015	164.019				36	0.04	12.733		39	0.11	117.96		40	0.057	14.864
		32	0.102	135.119		42	0.204	152.617		30	0.132	132.635				31	0.022	5.237		30	0.041	157.411		30	0.01	124.287				36	0.039	21.098		39	0.176	43.255		40	0.128	99.854
		32	0.249	140.594		42	0.09	124.056		30	0.103	97.392				31	0.046	41.554
		32	0.098	132.666		42	0.027	84.781		30	0.065	33.678				31	0.014	166.102												37	0.026	#VALUE!
		32	0.022	18.732		42	0.066	147.094		30	0.089	82.329				31	0.071	160.664		31	0.028	98.468		31	0.02	37.594				37	0.095	23.277		40	0.073	45.673		41	0.24	124.275
		32	0.071	109.804						30	0.067	1.837				31	0.035	24.619		31	0.008	126.013		31	0.017	167.53				37	0.063	32.263		40	0.101	50.15		41	0.069	159.662
		32	0.07	88.884						30	0.03	68.418				31	0.116	151.807		31	0.036	97.848		31	0.018	48.052				37	0.097	9.239		40	0.173	24.6		41	0.083	12.268
		32	0.022	178.572		43	0.136	129.429								31	0.059	173.873		31	0.107	162.136		31	0.006	132.004				37	0.623	68.741		40	0.064	136.733		41	0.058	15.522
		32	0.083	122.686		43	0.17	178.5								31	0.089	174.902		31	0.017	129.886		31	0.017	172.684				37	0.016	66.459		40	0.098	95.066		41	0.104	126.88
		32	0.068	111.999		43	0.132	172.585		31	0.068	133.033				31	0.034	147.834		31	0.009	3.132		31	0.023	172.627				37	0.036	19.051		40	0.137	8.556		41	0.28	157.508
		32	0.065	5.53		43	0.984	5.212		31	0.11	111.319				31	0.035	160.916		31	0.047	56.702		31	0.009	1.833				37	0.752	143.514		40	0.337	43.629		41	0.127	49.673
		32	0.027	5.746		43	0.072	119.635		31	0.263	154.171				31	0.05	173.673		31	0.04	171.371		31	0.022	19.878				37	0.196	71.861		40	0.086	96.842		41	0.121	77.312
		32	0.039	177.979		43	0.138	155.305		31	0.791	5.797				31	0.025	42.482		31	0.018	114.255		31	0.016	102.261				37	0.645	90.056		40	0.077	78.583		41	0.027	0.664
		32	0.026	45.963		43	0.677	5.353		31	0.476	127.952				31	0.022	10.321		31	0.025	142.803		31	0.03	107.822				37	0.213	9.808		40	0.178	154.071		41	0.244	57.188
		32	0.159	103.72		43	1.213	11.465		31	1.157	165.954				31	0.038	145.883		31	0.07	163.784		31	0.014	23.88				37	0.854	154.217		40	0.145	23.258		41	0.057	167.904
		32	0.117	55.249		43	0.495	25.077		31	0.927	111.94				31	0.037	70.561		31	0.02	142.312		31	0.037	173.437				37	0.043	33.291		40	0.114	4.938		41	0.334	2.255
		32	0.005	98.88		43	0.366	19.938		31	0.029	73.383				31	0.052	159.228		31	0.022	156.429		31	0.011	53.454				37	0.101	55.41		40	0.126	173.186		41	0.068	71.622
		32	0.045	18.263		43	0.688	17.983		31	0.203	139.703				31	0.021	122.923		31	0.039	11.964		31	0.013	169.073				37	0.018	36.216		40	0.084	76.729		41	0.924	132.553
		32	0.136	78.739		43	0.03	132.431		31	0.08	6.779								31	0.075	148.854		31	0.003	157.07				37	0.232	28.724		40	0.166	121.748		41	0.764	5.81
		32	0.023	19.991		43	0.156	5.318		31	0.193	75.773								31	0.083	160.953		31	0.038	105.758				37	0.064	160.643		40	0.12	50.356		41	1.086	145.654
		32	0.181	111.729		43	0.761	163.841		31	0.126	60.747				32	0.024	139.216		31	0.063	142.706		31	0.026	31.161				37	0.141	3.245		40	0.131	140.611		41	0.232	38.895
		32	0.041	68.463		43	0.384	21.307		31	0.012	134.795				32	0.017	84.293		31	0.038	152.069		31	0.029	145.253				37	0.132	6.414		40	0.041	120.392		41	0.4	174.365
		32	0.161	162.792		43	0.353	48.175		31	0.333	118.793				32	0.046	95.546		31	0.037	112.107		31	0.011	84.02				37	0.229	19.162		40	0.17	98.157		41	0.17	96.424
		32	0.161	106.136		43	2.965	147.595		31	0.237	119.24				32	0.082	142.279		31	0.093	173.875		31	0.009	157.88				37	0.082	85.425		40	0.329	41.471		41	0.046	13.504
		32	0.215	76.681		43	0.592	17.922		31	0.148	131.231				32	0.013	12.337		31	0.043	143.16		31	0.004	117.609				37	0.016	103.685		40	0.035	50.768		41	0.122	74.302
		32	0.431	41.583		43	0.354	115.72		31	0.211	123.034				32	0.042	1.494		31	0.031	124.602		31	0.008	105.363				37	0.233	163.957		40	0.131	93.971		41	0.223	94.48
		32	0.147	149.474		43	0.937	176.77		31	0.104	169.637				32	0.036	120.48		31	0.045	155.706		31	0.024	145.188				37	0.062	131.838		40	0.151	163.043		41	0.341	4.488
		32	0.246	45.412		43	0.58	55.236		31	0.126	130.216				32	0.084	102.629		31	0.038	142.165		31	0.016	160.16				37	0.116	31.379		40	0.174	146.973		41	0.429	129.978
		32	0.227	46.103		43	0.033	47.613		31	0.176	136.92				32	0.048	84.421		31	0.022	30.789		31	0.011	153.536				37	0.12	177.848		40	0.169	38.559		41	0.234	62.98
						43	0.544	54.895		31	0.137	166.212				32	0.101	82.715		31	0.076	163.612		31	0.023	122.55				37	0.062	126.284		40	0.097	3.761		41	0.21	147.283
						43	0.338	10.433		31	0.119	153.079				32	0.017	179.265		31	0.087	153.622		31	0.002	0.471				37	0.018	171.375		40	0.075	111.137		41	0.142	159.632
		33	0.098	29.364		43	0.007	75.651		31	0.068	160.906				32	0.07	117.743		31	0.023	44.711		31	0.011	117.74				37	0.078	64.828		40	0.076	126.599		41	0.116	168.905
		33	0.09	73.198		43	0.075	122.65		31	0.214	157.744				32	0.093	178.848												37	0.033	37.467
		33	0.154	5.015		43	0.138	26.331		31	0.191	134.505				32	0.053	33.664
		33	0.253	10.279						31	0.131	148.064				32	0.069	135.208		32	0.053	66.376		32	0.018	89.788								41	0.108	158.992		42	0.469	144.611
		33	0.053	17.14						31	0.163	155.878				32	0.066	92.874		32	0.049	105.269		32	0.024	102.433				38	0.607	5.338		41	0.154	72.404		42	0.383	5.757
		33	0.04	9.576		44	0.058	118.62		31	0.399	134.779				32	0.047	137.591		32	0.02	115.641		32	0.008	162.23				38	1.05	144.693		41	0.104	141.663		42	0.181	164.054
		33	0.033	148.332		44	0.043	74.519		31	0.389	52.215				32	0.056	152.287		32	0.026	132.687		32	0.028	31.706				38	0.239	152.663		41	0.169	6.419		42	0.722	55.67
		33	0.043	88.177		44	0.044	177.901		31	0.124	30.523				32	0.056	112.019		32	0.003	138.724		32	0.017	74.365				38	0.242	17.281		41	0.202	23.255		42	0.666	172.508
		33	0.045	14.416		44	0.089	56.089								32	0.008	139.72		32	0.052	146.72		32	0.035	158.672				38	0.313	25.728		41	0.228	39.699		42	0.44	18.135
		33	0.339	171.285		44	0.151	153.368								32	0.086	74.505		32	0.067	176.047		32	0.024	164.488				38	0.353	142.373		41	0.367	25.686		42	0.585	159.852
		33	0.183	174.08		44	0.069	97.883		32	0.037	80.284				32	0.038	115.816		32	0.018	142.246		32	0.032	159.817				38	0.458	173.101		41	0.132	36.849		42	0.295	105.828
		33	0.113	154.325		44	0.025	4.12		32	0.052	20.134				32	0.046	127.668		32	0.034	6.031		32	0.038	134.989				38	0.575	6.642		41	0.217	98.26		42	0.018	88.573
		33	0.088	22.498		44	0.019	15.61		32	0.021	107.883				32	0.074	106.431		32	0.058	164.996		32	0.022	129.295				38	0.382	19.26		41	0.394	78.503		42	0.075	13.18
		33	0.126	175.754		44	0.062	158.996		32	0.056	62.036				32	0.039	141.014		32	0.03	67.991		32	0.028	57.925				38	0.056	37.667		41	0.221	77.3		42	0.369	63.17
		33	0.131	6.014		44	0.049	176.316		32	0.158	39.858				32	0.053	179.015		32	0.031	136.467		32	0.013	144.047				38	0.148	24.601		41	0.118	41.602		42	0.132	1.435
		33	0.029	119.437		44	0.05	41.12		32	0.068	25.083				32	0.085	178.914		32	0.079	98.279		32	0.023	141.731				38	0.133	72.748		41	0.104	99.524		42	0.167	1.989
		33	0.18	4.768		44	0.099	149.232		32	0.008	9.334				32	0.02	114.463		32	0.038	79.089		32	0.058	140.135				38	0.279	49.316		41	0.152	150.662		42	0.039	171.32
		33	0.146	2.425		44	0.185	102.769		32	0.077	7.934								32	0.073	135.22		32	0.027	173.502				38	0.296	23.952		41	0.143	89.672		42	0.129	159.656
		33	0.099	6.321		44	0.205	156.58		32	0.098	21.032								32	0.029	44.828		32	0.016	8.481				38	0.259	122.803		41	0.024	157.795		42	0.057	147.273
		33	0.097	51.913		44	0.021	123.162		32	0.152	27.621				33	0.021	136.477		32	0.19	176.411		32	0.015	50.22				38	0.086	156.067		41	0.04	137.362		42	0.112	174.735
		33	0.284	169.593		44	0.18	62.714		32	0.106	22.789				33	0.011	68.363		32	0.181	174.888		32	0.014	84.917				38	0.219	6.628		41	0.213	145.093		42	0.54	163.905
		33	0.016	128.262		44	0.019	114.065		32	0.018	158.413				33	0.022	71.584		32	0.022	179.233		32	0.013	34.97				38	0.112	31.547		41	0.094	94.951		42	0.036	10.62
		33	0.091	15.009		44	0.177	52.439		32	0.056	6.648				33	0.066	149.271		32	0.026	86.412		32	0.012	145.844				38	0.085	156.015		41	0.209	111.44		42	0.028	153.111
		33	0.197	11.726		44	0.191	25.542		32	0.045	44.777				33	0.024	162.549		32	0.093	150.256		32	0.008	99.337				38	0.121	71.237		41	0.204	120.836		42	0.117	153.617
		33	0.065	14.929		44	0.028	4.287		32	0.076	9.391				33	0.021	76.306		32	0.128	158.46		32	0.018	149.306				38	0.244	122.773		41	0.243	40.647		42	0.223	14.041
		33	0.072	19.768		44	0.08	179.147		32	0.159	39.317				33	0.005	138.371		32	0.019	125.408		32	0.005	148.725				38	0.219	123.904		41	0.327	134.78		42	0.676	7.259
		33	0.088	17.669		44	0.067	22.676		32	0.18	161.521				33	0.037	53.402		32	0.121	88.653		32	0.012	110.042				38	0.154	63.779		41	0.171	15.658		42	0.66	177.578
		33	0.035	39.211						32	0.085	140.808				33	0.052	155.439		32	0.127	152.011		32	0.026	149.469				38	0.176	53.238		41	0.09	21.536		42	0.406	13.779
		33	0.037	150.472						32	0.027	73.017				33	0.042	69.671		32	0.046	97.459		32	0.015	136.933				38	0.381	3.625		41	0.283	143.381		42	0.109	159.918
		33	0.032	83.208		45	0.294	177.025		32	0.083	99.97				33	0.022	140.495		32	0.117	52.945		32	0.012	155.754				38	0.254	8.392		41	0.087	96.719
						45	0.027	35.135		32	0.043	141.686				33	0.023	37.025		32	0.172	175.365		32	0.017	125.573				38	0.107	14.482		41	0.026	80.517
						45	0.109	42.326		32	0.195	162.036				33	0.015	179.61												38	0.163	15.064						43	0.303	27.687
		34	0.073	177.549		45	0.203	176.606		32	0.168	163.579				33	0.027	52.889												38	0.061	2.313						43	0.065	20.741
		34	0.259	111.864		45	0.185	164.728		32	0.118	3.167				33	0.042	158.671		33	0.058	9.41												42	0.092	176.4		43	0.204	7.89
		34	0.214	28.228		45	0.165	176.108		32	0.098	172.407				33	0.042	131.789		33	0.11	153.81												42	0.129	131.019		43	0.103	43.298
		34	0.116	13.004		45	0.028	165.317		32	0.181	13.159				33	0.033	19.262		33	0.005	115.918								40	0.701	21.504		42	0.112	146.099		43	0.043	163.83
		34	0.163	56.773		45	0.293	138.646		32	0.155	150.8				33	0.04	171.434		33	0.022	20.12								40	0.528	12.346		42	0.115	71.829		43	0.15	88.001
		34	0.814	86.987		45	0.65	46.133		32	0.204	153.22				33	0.015	46.275		33	0.03	126.267								40	0.778	2.562		42	0.104	9.292		43	0.125	78.079
		34	0.54	111.741		45	0.283	8.674		32	0.1	150.261				33	0.02	35.445		33	0.031	105.839								40	0.645	5.04		42	0.03	17.263		43	0.096	46.104
		34	0.935	132.218		45	0.149	83.887		32	0.188	17.566				33	0.014	63.772		33	0.058	149.819								40	0.319	20.966		42	0.081	90.13		43	0.101	11.804
		34	0.856	112.701		45	0.487	106.11								33	0.034	144.002		33	0.062	171.185								40	0.088	127.849		42	0.203	106.728		43	0.121	121.245
		34	0.504	72.063		45	0.456	108.877								33	0.039	49.603		33	0.014	73.215								40	0.24	141.027		42	0.119	170.632		43	0.038	109.81
		34	0.144	119.489		45	0.325	42.987		33	0.483	2.063				33	0.014	175.88		33	0.025	152.49								40	0.713	4.795		42	0.059	154.094		43	0.341	149.767
		34	0.315	107.368		45	0.069	46.613		33	0.512	7.565				33	0.014	166.187		33	0.12	127.115								40	0.504	24.423		42	0.023	23.653		43	0.039	31.982
		34	0.136	24.755		45	2.128	28.332		33	0.732	51.462				33	0.039	177.555		33	0.085	159.872								40	0.337	23.045		42	0.133	114.817		43	0.111	91.454
		34	1.21	135.772						33	0.829	54.499				33	0.025	150.164		33	0.042	90.977								40	0.115	48.707		42	0.238	75.071		43	0.239	121.065
		34	0.143	83.165						33	1.104	57.406				33	0.047	123.683		33	0.023	155.23								40	0.137	71.883		42	0.14	66.93		43	0.156	90.029
		34	1.307	39.568		46	0.145	98.685		33	0.636	72.517								33	0.047	140.852								40	0.411	76.629		42	0.066	85.393		43	0.148	118.638
		34	0.748	21.785		46	0.115	174.148		33	0.196	52.83								33	0.021	116.244								40	0.252	82.815		42	0.103	50.821		43	0.051	160.502
		34	0.174	138.049		46	0.154	132.73		33	0.518	52.804				34	0.005	117.826		33	0.097	95.707								40	0.189	62.226		42	0.072	114.799		43	0.147	85.522
		34	0.556	67.102		46	0.122	155.612		33	0.892	42.787				34	0.006	72.834		33	0.035	145.777								40	0.121	124.579		42	0.074	13.746		43	0.117	66.945
		34	0.716	37.475		46	0.183	165.655		33	0.449	26.094				34	0.031	15.402		33	0.012	58.524								40	0.154	38.284		42	0.329	7.483		43	0.223	129.293
		34	0.119	37.512		46	0.04	71.323		33	0.595	62.231				34	0.011	146.674		33	0.017	148.555								40	0.228	32.701		42	0.042	101.642		43	0.468	87.688
		34	0.042	51.823		46	0.07	47.21		33	0.917	97.317				34	0.045	90.042		33	0.02	71.083								40	0.338	18.296		42	0.113	144.222		43	0.329	135.658
		34	0.073	84.834		46	0.337	64.691		33	0.542	64.927				34	0.047	171.245		33	0.079	137.28								40	0.189	21.131		42	0.064	115.547		43	0.154	141.859
		34	0.17	127.872		46	0.082	1.01		33	0.164	142.618				34	0.036	16.159		33	0.119	176.847								40	0.149	23.805		42	0.04	29.57		43	0.615	80.944
		34	0.726	71.184		46	0.861	16.915		33	0.321	139.155				34	0.027	166.432		33	0.08	158.223								40	0.227	62.712		42	0.098	134.568		43	0.223	27.588
		34	0.792	94.034		46	0.346	28.245		33	0.13	16.718				34	0.026	79.193		33	0.02	177.921								40	0.197	8.115		42	0.1	132.287		43	0.339	109.484
		34	0.558	51.238		46	0.438	22.576		33	0.111	99.073				34	0.023	88.346		33	0.11	134.696								40	0.053	44.381		42	0.051	158.865		43	0.59	13.942
		34	0.26	42.748		46	0.157	147.992		33	0.351	13.192				34	0.013	67.617		33	0.067	162.526								40	0.045	58.24		42	0.113	116.933
		34	0.809	34.685		46	0.252	58.316		33	0.8	1.232				34	0.019	68.964		33	0.023	48.738								40	0.207	12.329		42	0.016	98.965
		34	0.722	53.151		46	0.501	128.886		33	0.252	10.87				34	0.015	137.735												40	0.155	19.754						44	0.126	95.499
						46	0.25	132.302		33	0.207	163.129				34	0.098	49.316												40	0.492	7.27						44	0.217	154.504
						46	0.42	78.459		33	0.19	19.391				34	0.044	12.69		34	0.054	140.311								40	0.252	13.041		43	0.377	106.732		44	0.092	141.806
		35	0.686	34.221		46	1.422	52.457		33	0.146	33.378				34	0.0001948	116.591		34	0.062	36.537												43	0.044	151.424		44	0.139	145.856
		35	0.38	17.995		46	0.889	15.596		33	0.121	30.041				34	0.034	142.417		34	0.024	151.62												43	0.157	129.869		44	0.086	108.23
		35	0.47	25.968						33	0.305	13.654				34	0.041	29.784		34	0.037	157.293								41	0.637	7.916		43	0.049	76.729		44	0.04	172.41
		35	0.199	15.331						33	0.599	10.852				34	0.112	172.292		34	0.025	169.312								41	0.769	14.381		43	0.146	31.713		44	0.094	25.813
		35	0.075	74.852		47	0.067	80.472		33	1.6	19.585				34	0.065	168.057		34	0.023	65.27								41	1.019	23.457		43	0.105	102.057		44	0.099	71.23
		35	0.252	27.285		47	0.36	151.481		33	1.193	38.12				34	0.103	168.555		34	0.051	96.537								41	0.471	11.781		43	0.254	161.146		44	0.051	38.55
		35	0.16	6.854		47	0.432	0.053		33	0.241	15.895				34	0.027	179.55		34	0.099	163.597								41	0.208	97.885		43	0.104	142.131		44	0.411	142.444
		35	0.552	5.799		47	0.887	11.32		33	0.112	56.887				34	0.037	15.093		34	0.078	110.939								41	0.383	138.523		43	0.236	141.788		44	0.205	172.139
		35	0.209	17.124		47	0.28	154.96								34	0.021	172.813		34	0.045	139.31								41	0.546	164.192		43	0.152	85.611		44	0.072	55.939
		35	0.323	160.426		47	0.261	177.46								34	0.028	19.72		34	0.086	103.259								41	0.398	27.894		43	0.21	128.129		44	0.337	47.136
		35	0.07	122.917		47	1.24	10.727		34	0.167	125.464				34	0.071	170.47		34	0.09	173.272								41	0.483	6.988		43	0.127	69.28		44	0.127	73.206
		35	0.324	4.433		47	0.638	28.418		34	0.089	177.365				34	0.046	168.028		34	0.017	172.537								41	0.186	83.297		43	0.231	122.626
		35	0.194	118.75		47	0.704	2.711		34	0.104	6.938				34	0.026	117.508		34	0.037	93.634								41	0.029	21.889		43	0.095	48.522
		35	0.178	174.562		47	0.925	21.317		34	0.13	41.35								34	0.057	128.535								41	0.133	37.761		43	0.803	9.869		45	0.186	53.9
		35	0.027	135.155		47	0.309	165.577		34	0.159	70.781								34	0.072	161.25								41	0.322	54.132		43	0.086	131.943		45	0.116	11.282
		35	0.191	15.923		47	0.063	38.403		34	0.3	29.501				35	0.007	8.242		34	0.065	143.331								41	0.304	77.372		43	0.068	61.961		45	0.105	156.649
		35	0.222	160.593		47	0.264	166.719		34	0.135	38.072				35	0.008	118.896		34	0.041	128.859								41	0.014	99.1		43	0.021	133.634		45	0.086	108.264
		35	0.058	173.483		47	0.112	124.715		34	0.121	66.873				35	0.016	172.038		34	0.066	118.513								41	0.22	175.301		43	0.199	18.502		45	0.29	61.237
		35	0.257	1.226		47	0.427	87.145		34	0.091	102.216				35	0.038	157.79		34	0.019	83.292								41	0.135	44.143		43	0.131	41.657		45	0.251	56.651
		35	0.808	29.5		47	0.485	10.684		34	0.03	117.045				35	0.034	173.526		34	0.063	57.098								41	0.048	99.047		43	0.138	110.359		45	0.289	0.942
		35	0.208	52.913		47	0.726	15.413		34	0.131	39.044				35	0.041	47.006		34	0.083	108.614								41	0.181	24.032		43	0.18	148.351		45	0.237	25.888
		35	0.139	174.29		47	0.649	14.46		34	0.411	5.775				35	0.012	134.144		34	0.106	171.638								41	0.245	45.011		43	0.277	164.393		45	0.214	6.792
		35	0.175	157.851		47	0.075	53.497		34	0.472	21.51				35	0.052	123.709		34	0.037	169.643								41	0.15	129.828		43	0.2	171.561		45	0.116	15.887
		35	0.346	41.343		47	0.14	25.329		34	0.263	136.614				35	0.04	159.207		34	0.081	51.066								41	0.615	128.283		43	0.207	53.687		45	0.079	110.699
		35	0.218	63.922		47	0.124	85.229		34	0.085	19.111				35	0.017	158.784		34	0.053	137.502								41	0.329	1.233		43	0.059	85.479		45	0.154	161.829
		35	0.331	40.049		47	0.171	63.057		34	0.072	103.279				35	0.03	82.577		34	0.03	166.19								41	0.444	36.315		43	0.144	173.313		45	0.427	22.839
		35	0.062	11.364		47	0.684	47.986		34	0.064	51.506				35	0.022	92.493		34	0.048	49.256								41	0.043	90.091		43	0.073	16.448		45	0.654	4.092
		35	0.471	102.951		47	1.02	6.495		34	0.24	35.465				35	0.029	91.859												41	0.241	117.923						45	0.589	5.36
		35	0.256	92.529		47	0.917	1.74		34	0.128	51.47				35	0.011	118.607												41	0.361	17.54						45	0.598	6.601
		35	0.326	71.596		47	0.827	22.708		34	0.128	131.964				35	0.025	115.029		35	0.008	7.719								41	0.11	50.89		44	0.372	0.631		45	0.758	8.347
						47	0.398	17.173		34	0.195	19.956				35	0.059	14.403		35	0.012	141.517								41	0.185	24.547		44	0.562	5.403		45	0.455	30.572
						47	0.315	2.372		34	0.079	177.04				35	0.054	165.691		35	0.043	66.531												44	0.775	160.259		45	0.38	5.516
		36	0.19	49.369						34	0.131	49.213				35	0.032	4.576		35	0.035	97.466												44	0.343	32.215		45	0.954	0.03
		36	0.298	15.538						34	0.533	95.651				35	0.018	83.762		35	0.031	87.213								42	0.355	20.957		44	0.265	140.528		45	0.723	170.75
		36	0.199	137.958		48	0.062	129.025		34	1.076	89.251				35	0.023	75.351		35	0.079	38.164								42	0.791	11.545		44	0.557	33.274		45	0.22	11.674
		36	0.117	149.164		48	0.146	153.621		34	0.489	100.114				35	0.081	178.86		35	0.035	179.55								42	0.881	10.185		44	1.385	156.699		45	0.442	8.799
		36	0.096	29.035		48	0.333	16.699		34	0.551	106.121				35	0.047	40.152		35	0.031	57.504								42	0.599	2.113		44	0.064	150.212		45	0.04	29.77
		36	0.515	148.262		48	0.074	118.59		34	0.591	106.177				35	0.03	107.645		35	0.059	31.643								42	0.692	6.104		44	0.171	56.274		45	0.027	75.618
		36	0.103	37.835		48	0.098	67.413		34	0.043	104.806				35	0.019	67.44		35	0.026	174.887								42	0.63	21.483		44	0.112	118.858		45	0.025	90.546
		36	0.133	90.91		48	0.219	163.632		34	0.234	164.962				35	0.07	144.011		35	0.037	43.225								42	0.355	6.307		44	0.295	165.962		45	0.153	177.228
		36	0.207	44.984		48	0.1	164.533								35	0.048	16.857		35	0.021	67.154								42	0.313	1.024		44	0.153	150.453		45	0.03	144.813
		36	0.049	38.499		48	0.124	27.463								35	0.012	115.561		35	0.021	77.305								42	0.39	30.885		44	0.134	172.661
		36	0.024	91.995		48	0.261	46.339		35	0.087	27.253				35	0.019	104.053		35	0.043	144.414								42	0.107	107.112		44	0.19	13.662
		36	0.151	33.189		48	0.049	0.113		35	0.19	34.34								35	0.023	43.31								42	0.376	99.829		44	0.397	2.526		46	0.076	145.235
		36	0.111	96.661		48	0.07	15.623		35	0.65	46.933								35	0.051	133.715								42	0.38	33.109		44	0.385	19.274		46	0.143	5.558
		36	0.051	163.739		48	0.076	168.943		35	0.119	131.536				36	0.056	71.218		35	0.041	177.052								42	0.535	13.463		44	0.042	172.677		46	0.177	167.144
		36	0.051	79.87		48	0.068	133.61		35	0.134	73.223				36	0.017	159.062		35	0.023	0.863								42	0.314	18.108		44	0.131	12.869		46	0.098	123.742
		36	0.207	96.193		48	0.098	67.617		35	0.384	8.617				36	0.085	31.429		35	0.065	149.53								42	0.184	17.075		44	0.741	48.628		46	0.476	47.603
		36	0.199	98.397		48	0.056	51.837		35	0.125	37.239				36	0.074	178.737		35	0.072	179.742								42	0.519	28.174		44	0.094	25.679		46	0.187	43.916
		36	0.182	92.989		48	0.174	53.837		35	0.219	16.852				36	0.088	168.163		35	0.03	108.866								42	0.065	69.307		44	0.527	20.49		46	0.295	11.391
		36	0.064	93.247		48	0.153	169.644		35	0.12	23.05				36	0.056	154.449		35	0.049	56.847								42	0.157	55.367		44	0.108	108.539		46	0.308	24.024
		36	0.015	62.098		48	0.103	14.445		35	0.335	20.304				36	0.054	157.694		35	0.073	139.242												44	0.082	29.251		46	0.214	8.425
		36	0.066	25.566		48	0.164	167.826		35	0.097	3.394				36	0.035	48.148		35	0.099	179.819												44	0.191	93.225		46	0.364	8.339
		36	0.058	167.184		48	0.025	6.024		35	0.315	33.628				36	0.045	77.847		35	0.104	175.525								43	0.632	16.056		44	0.048	107.181		46	0.093	62.09
		36	0.135	19.638		48	0.168	171.779		35	0.27	17.357				36	0.043	70.959		35	0.087	176.873								43	0.322	25.333		44	0.101	127.467		46	0.098	178.808
		36	0.138	57.222		48	0.236	15.505		35	0.315	2.345				36	0.056	153.33		35	0.049	169.127								43	0.472	141.94		44	0.221	157.552		46	0.571	102.409
		36	0.199	107.869		48	0.149	7.888		35	0.402	6.196				36	0.082	132.988		35	0.005	48.619												44	0.122	7.435		46	0.603	0.689
		36	0.137	116.547		48	0.136	170.717		35	0.206	7.714				36	0.002	159.824																				46	0.603	13.198
		36	0.123	59.075		48	0.099	12.279		35	0.142	21.449				36	0.013	6.883												44	0.343	4.273						46	0.323	2.07
		36	0.042	30.536		48	0.013	12.71		35	0.058	18.362				36	0.017	95.544		36	0.047	11.677								44	1.714	7.779		45	0.348	47.631		46	0.417	5.025
		36	0.113	95.406		48	0.249	162.406		35	0.089	47.473				36	0.035	114.087		36	0.071	176.027								44	0.174	115.907		45	0.352	17.603		46	0.144	48.866
		36	0.133	85.87		48	0.246	28.359		35	0.097	18.786				36	0.046	70.997		36	0.021	170.741												45	1.625	14.387		46	0.238	36.322
										35	0.154	48.168				36	0.074	20.281		36	0.069	0.703												45	0.253	53.996		46	0.092	53.786
										35	0.194	0.542				36	0.011	18.988		36	0.073	179.444								46	0.316	2.888		45	0.093	168.656		46	0.104	35.94
		37	0.565	94.102		49	0.752	51		35	0.156	29.216				36	0.087	103.194		36	0.055	162.325								46	2.035	35.19		45	0.356	138.592		46	0.081	133.655
		37	0.554	10.853		49	0.979	10.011		35	0.202	41.917				36	0.028	85.431		36	0.024	2.63								46	0.19	74.643		45	0.087	5.838		46	0.155	71.254
		37	0.151	6.027		49	1.081	6.688		35	0.516	50.206				36	0.024	140.357		36	0.05	99.817								46	0.733	69.344		45	0.132	113.502		46	0.097	69.501
		37	0.118	61.376		49	0.357	13.453		35	1.249	58.091				36	0.105	154.84		36	0.058	154.183								46	0.199	5.419		45	0.098	157.722		46	0.09	139.608
		37	0.39	35.155		49	0.032	11.231								36	0.052	42.975		36	0.004	17.335								46	0.245	1.392		45	0.095	7.132		46	0.021	37.865
		37	0.29	64.82		49	0.424	2.965								36	0.017	50.039		36	0.057	134.384								46	0.414	0.929		45	0.033	136.071		46	0.159	128.678
		37	0.124	73.384		49	0.555	11.949		36	0.187	61.73				36	0.014	138.491		36	0.056	1.563								46	0.114	4.525		45	0.13	23.049		46	0.037	168.807
		37	0.254	52.891		49	0.327	20.748		36	0.229	157.382				36	0.002	36.766		36	0.089	147.203								46	0.16	158.677		45	0.067	105.861
		37	0.111	128.543		49	0.162	17.156		36	0.204	31.28				36	0.032	16.175		36	0.017	62.65								46	0.15	44.678		45	0.104	73.73
		37	0.201	93.63		49	0.475	163.396		36	0.073	26.866								36	0.073	35.483								46	0.392	2.118		45	0.182	18.012		47	0.065	108.417
		37	0.286	6.256		49	0.164	131.054		36	0.066	137.888								36	0.054	123.384								46	0.296	99.599		45	0.204	176.116		47	0.29	47.708
		37	0.126	13.515		49	0.059	78.092		36	0.283	148.297				37	0.124	177.787		36	0.054	64.987								46	0.83	8.77		45	0.145	158.118		47	0.149	23.924
		37	0.02	155.115		49	0.056	11.521		36	0.584	169.046				37	0.059	98.321		36	0.026	150.423								46	0.445	134.238		45	0.178	24.572		47	0.203	22.471
		37	0.071	31.212		49	0.048	65.49		36	0.348	171.337				37	0.065	127.764		36	0.025	30.465								46	0.144	138.312		45	0.27	167.406		47	0.437	6.835
		37	0.261	124.783		49	0.219	50.384		36	0.969	153.677				37	0.038	117.726		36	0.052	119.52								46	0.222	99.983						47	0.504	26.241
		37	0.739	7.843		49	0.125	172.677		36	0.517	169.861				37	0.026	62.32		36	0.056	161.7								46	0.114	141.847						47	0.097	91.71
		37	0.17	114.377		49	0.13	26.833		36	1.286	175.316				37	0.063	81.364		36	0.065	150.367								46	0.901	23.255		46	0.18	130.759		47	0.06	72.882
		37	0.186	122.574		49	0.086	27.898		36	0.365	171.767				37	0.022	135.71		36	0.056	154.042								46	1.689	169.219		46	0.288	127.056		47	0.16	29.54
		37	0.337	153.891		49	0.317	12.522		36	0.222	166.241				37	0.028	81.406		36	0.079	5.106								46	0.457	52.177		46	0.328	36.868		47	0.167	109.235
		37	0.838	151.407		49	0.653	3.592		36	0.126	173.09				37	0.052	83.471		36	0.062	175.52								46	1.54	32.129		46	0.299	140.311		47	0.445	34.905
		37	0.364	155.095		49	0.437	1.479		36	0.226	170.764				37	0.138	90.693		36	0.079	130.765								46	0.164	157.644		46	0.074	24.025		47	0.208	23.587
		37	0.068	37.806		49	0.143	57.342		36	0.058	101.933				37	0.028	76.958		36	0.098	169.029								46	1.914	133.982		46	0.078	114.596		47	0.069	84.09
		37	0.052	47.268		49	0.791	64.1		36	0.29	172.685				37	0.142	144.863		36	0.107	175.949								46	0.143	15.572		46	0.008	70.878		47	0.189	98.25
		37	0.082	51.886		49	0.756	1.461		36	0.16	140.07				37	0.109	155.186												46	0.15	26.013		46	0.085	124.771		47	0.103	152.919
		37	0.054	116.806		49	0.394	6.363		36	0.115	150.146				37	0.048	63.596												46	0.116	44.986		46	0.097	93.859		47	0.165	20.724
		37	0.065	153.579		49	0.369	76.523		36	0.124	125.002				37	0.046	68.971		37	0.016	9.43												46	0.088	130.134		47	0.096	93.954
		37	0.159	24.549		49	0.353	4.122		36	0.307	29.231				37	0.052	149.682		37	0.057	51.75												46	0.024	59.488		47	0.098	17.028
		37	0.187	115.435		49	0.9	44.813		36	0.278	161.184				37	0.007	163.901		37	0.095	168.658								47	0.216	26.386		46	0.256	143.219		47	0.394	65.725
		37	0.045	56.882						36	0.498	174.183				37	0.113	35.903		37	0.021	165.053								47	0.408	37.165		46	0.083	83.518		47	0.397	31.733
		37	0.09	89.709						36	0.391	155.196				37	0.039	93.108		37	0.022	61.897								47	1.421	47.99		46	0.08	128.967		47	0.761	14.97
						50	0.024	129.291		36	0.635	142.066				37	0.047	90.332		37	0.052	179.56								47	0.117	167.211		46	0.061	41.122		47	0.361	5.812
						50	0.104	135.91		36	0.406	157.299				37	0.015	66.215		37	0.02	97.332								47	0.199	108.869		46	0.043	155.159		47	0.18	24.708
		38	0.066	59.625		50	0.053	172.697		36	0.191	159.112				37	0.025	92.922		37	0.015	9.5								47	0.316	121.803		46	0.141	22.211		47	0.252	15.938
		38	0.043	149.999		50	0.019	154.041		36	0.176	129.503				37	0.111	175.936		37	0.03	59.669								47	0.162	0.456		46	0.124	170.402		47	1.002	12.475
		38	0.103	53.055		50	0.067	145.305		36	0.153	109.368				37	0.005	112.25		37	0.046	176.326								47	0.209	24.94		46	0.656	148.076		47	1.382	21.374
		38	0.047	39.074		50	0.025	160.372		36	0.151	110.072				37	0.013	55.969		37	0.018	31.684								47	0.431	66.357		46	0.532	153.292		47	0.672	9.906
		38	0.063	88.752		50	0.123	117.865								37	0.077	3.192		37	0.025	171.422								47	0.069	72.187						47	0.787	4.859
		38	0.041	22.349		50	0.038	143.852								37	0.095	12.032		37	0.029	43.332								47	0.581	141.269
		38	0.051	75.187		50	0.028	125.668		37	0.31	119.173				37	0.161	175.116		37	0.025	119.687								47	0.072	149.544		47	0.132	99.176
		38	0.044	39.07		50	0.048	86.843		37	0.117	100.416								37	0.044	113.89								47	0.24	152.246		47	0.04	166.2		48	0.091	33.99
		38	0.089	21.977		50	0.301	18.487		37	0.336	117.417								37	0.017	115.131								47	0.375	158.421		47	0.104	35.841		48	0.137	178.784
		38	0.013	14.072		50	0.082	53.052		37	0.668	111.673				38	0.041	14.405		37	0.021	113.594												47	1.574	11.399		48	0.079	97.313
		38	0.055	110.684		50	0.054	124.862		37	0.536	106.148				38	0.061	168.825		37	0.044	23.79												47	0.511	142.5		48	0.086	93.923
		38	0.114	108.884		50	0.06	83.812		37	0.178	153.744				38	0.026	27.229		37	0.012	131.32								48	0.553	56.501		47	0.617	0.645		48	0.507	66.261
		38	0.087	82.539		50	0.117	152.521		37	0.399	30.396				38	0.055	46.386		37	0.03	69.166								48	1.625	3.287		47	1.035	16.241		48	0.028	91.515
		38	0.038	174.441		50	0.229	11.467		37	0.063	163.557				38	0.051	170.649		37	0.026	119.199								48	0.821	72.31		47	0.546	18.439		48	0.074	117.677
		38	0.057	169.244		50	0.256	14.985		37	0.292	66.38				38	0.049	105.732		37	0.054	88.924								48	0.258	175.699		47	0.662	9.399		48	0.169	91.706
		38	0.036	124.578		50	0.061	115.517		37	0.328	122.618				38	0.035	131.471		37	0.035	140.926								48	1.215	158.286		47	0.583	106.537		48	0.233	6.186
		38	0.052	8.4		50	0.148	55.845		37	0.331	111.55				38	0.087	143.717		37	0.019	16.15								48	0.814	44.844		47	2.029	102.245		48	0.476	113.277
		38	0.078	38.841		50	0.031	172.613		37	0.266	83.539				38	0.067	165.618		37	0.041	97.649												47	0.168	57.285		48	0.344	104.764
		38	0.048	53.526		50	0.183	32.782		37	0.149	87.678				38	0.109	128.002		37	0.022	69.176												47	0.526	0.914		48	0.13	142.671
		38	0.048	109.429		50	0.154	35.663		37	0.058	45.888				38	0.126	179.19		37	0.057	172.448								49	0.679	40.47		47	0.373	116.515		48	0.097	142.516
		38	0.026	42.13		50	0.019	80.99		37	0.068	44.738				38	0.066	137.772		37	0.063	166.512								49	0.964	18.064		47	0.197	35.212		48	1.156	22.764
		38	0.097	111.795		50	0.347	97.748		37	0.14	120.301				38	0.067	118.105												49	0.624	4.905						48	0.208	45.971
		38	0.108	104.732		50	0.03	98.528		37	0.073	154.929				38	0.049	128.381												49	0.217	166.203						48	0.504	26.392
		38	0.183	148.11		50	0.059	162.005		37	0.238	97.78				38	0.068	145.49		38	0.05	161.659								49	0.154	0.642		48	0.588	56.514		48	1.106	22.773
		38	0.013	152.215		50	0.032	23.7		37	0.047	29.725				38	0.041	116.122		38	0.024	91.834								49	0.653	177.05		48	0.146	77.819		48	1.077	12.995
		38	0.036	111.397		50	0.02	125.167		37	0.078	109.061				38	0.044	9.878		38	0.031	144.77								49	0.191	51.193		48	0.09	144.717		48	0.437	3.588
		38	0.048	110.944						37	0.068	64.256				38	0.145	57.486		38	0.027	100.016								49	0.481	8.174		48	0.319	33.427		48	0.151	1.259
		38	0.04	86.674						37	0.029	148.331				38	0.019	40.151		38	0.006	108.472								49	0.653	43.339		48	0.29	13.279		48	0.162	19.624
		38	0.022	118.156		51	0.036	152.696		37	0.038	30.155				38	0.065	90.736		38	0.051	39.902								49	0.055	12.186		48	0.027	66.636		48	0.134	16.651
		38	0.126	57.399		51	0.018	2.82		37	0.308	108.329				38	0.087	18.13		38	0.059	158.203								49	0.053	146.818		48	0.192	20.089		48	0.041	17.417
						51	0.058	150.389		37	0.175	114.182				38	0.052	147.784		38	0.031	159.387								49	0.132	50.362		48	0.269	47.441		48	0.062	18.225
						51	0.033	12.25		37	0.061	90.77				38	0.103	155.117		38	0.016	141.042								49	0.497	165.7		48	0.416	16.266		48	0.09	2.932
		39	0.009	163.21		51	0.031	7.225		37	0.073	43.604				38	0.107	98.062		38	0.017	4.725								49	0.233	154.059		48	0.57	17.563		48	0.019	64.03
		39	0.049	3.973		51	0.06	156.706		37	0.101	50.659				38	0.028	129.522		38	0.031	3.021								49	0.051	130.209		48	0.311	122.26		48	0.025	80.953
		39	0.106	133.824		51	0.087	178.101		37	0.161	116.862				38	0.056	110.08		38	0.013	66.237								49	0.225	131.583		48	0.338	104.494		48	0.142	165.819
		39	0.038	139.389		51	0.055	143.541		37	0.043	102.52				38	0.042	117.108		38	0.053	67.168								49	0.09	106.463		48	0.267	119.414
		39	0.075	74.842		51	0.079	68.323								38	0.09	165.636		38	0.025	123.194								49	0.096	79.881		48	0.942	55.949
		39	0.04	22.277		51	0.093	53.61												38	0.042	116.426								49	0.138	179.144		48	0.458	98.661		49	0.018	4.107
		39	0.038	92.798		51	0.022	11.339		38	0.165	115.488								38	0.054	151.111								49	0.499	37.341						49	0.153	90.263
		39	0.021	137.316		51	0.033	80.142		38	0.081	108.505				39	0.013	72.447		38	0.014	139.546																49	0.08	77.927
		39	0.126	14.79		51	0.086	115.715		38	0.163	6.474				39	0.025	167.917		38	0.059	83.106												49	0.124	16.805		49	0.069	148.196
		39	0.097	68.754		51	0.014	73.336		38	0.659	111.612				39	0.023	78.389		38	0.042	147.223								50	0.192	136.955		49	0.141	115.709		49	1.335	25.528
		39	0.089	73.643		51	0.017	167.14		38	1.855	85.72				39	0.025	150.364		38	0.056	110.557								50	0.361	22.499		49	0.061	86.528		49	0.142	108.009
		39	0.074	42.073		51	0.078	88.176		38	1.989	67.804				39	0.011	156.298		38	0.048	101.894								50	0.258	41.121		49	0.35	84.776		49	0.079	2.123
		39	0.118	107.297		51	0.029	4.105		38	0.762	21.855				39	0.02	138.56		38	0.043	106.053								50	0.148	23.558		49	0.351	138.448		49	0.339	8.883
		39	0.211	140.039		51	0.023	88.944		38	0.234	15.507				39	0.036	133.846		38	0.03	60.673								50	0.325	24.13		49	0.3	140.81		49	0.561	12.58
		39	0.188	121.81		51	0.153	61.807		38	0.009	171.994				39	0.042	119.248		38	0.01	68.893												49	0.068	103.321		49	0.458	120.085
		39	0.139	13.085		51	0.034	150.52		38	0.222	160.17				39	0.039	28.897		38	0.053	154.103												49	0.521	177.508		49	0.543	107.709
		39	0.141	0.869		51	0.096	31.891		38	0.242	75.53				39	0.059	129.846		38	0.021	128.731								51	0.071	103.529		49	0.114	128.585		49	1.715	22.087
		39	0.109	88.12		51	0.221	3.796		38	0.13	142.209				39	0.001	58.009		38	0.018	19.71								51	0.095	79.986						49	3.286	47.477
		39	0.082	168.063		51	0.091	148.03		38	0.146	129.143				39	0.034	175.019		38	0.022	89.579								51	0.467	102.746						49	1.508	0.55
		39	0.119	22.714		51	0.015	153.576		38	0.123	99.887				39	0.014	58.691																50	0.021	136.693		49	0.306	28.935
		39	0.116	158.473		51	0.02	93.749		38	0.115	75.175				39	0.058	40.905																50	0.096	5.559		49	0.525	124.035
		39	0.262	176.296		51	0.023	92.215		38	0.318	53.813				39	0.026	165.296		39	0.016	91.938								52	0.121	20.56		50	0.153	21.839		49	0.942	139.723
		39	0.15	52.176		51	0.074	90.735		38	0.669	57.031				39	0.033	80.84		39	0.018	146.595								52	0.204	44.877		50	0.11	169.812
		39	0.109	17.817		51	0.026	16.499		38	0.494	123.475				39	0.064	172.851		39	0.05	86.929								52	0.249	1.373		50	0.023	148.321
		39	0.068	52.95						38	0.727	80.682				39	0.026	159.505		39	0.051	157.278								52	0.099	9.362		50	0.055	99.223		50	0.187	102.939
		39	0.036	79.825						38	0.396	84.963				39	0.034	175.157		39	0.067	106.382								52	0.084	63.213		50	0.167	153.127		50	0.01	97.737
		39	0.091	174.482		52	0.088	173.114		38	2.18	94.815				39	0.021	84.573		39	0.042	169.833								52	0.11	19.69		50	0.068	139.866		50	0.087	84.335
		39	0.07	141.521		52	0.021	92.512		38	0.488	109.338				39	0.006	109.911		39	0.043	52.337								52	0.158	36.509		50	0.115	6.162		50	0.139	149.419
		39	0.085	122.721		52	0.071	117.766		38	0.328	105.417				39	0.028	40.951		39	0.022	107.4								52	0.307	139.095		50	0.155	177.778		50	0.082	138.853
		39	0.051	121.114		52	0.033	65.476		38	0.445	100.517				39	0.002	93.022		39	0.07	97.211								52	0.588	4.541		50	0.275	162.742		50	0.146	116.896
						52	0.005	152.26		38	0.763	103.902				39	0.037	96.387		39	0.07	172.452								52	0.633	167.678		50	0.12	35.019		50	0.409	125.459
						52	0.043	179.499		38	0.524	104.168				39	0.031	86.707		39	0.047	173.39								52	0.076	14.52		50	0.122	127.968		50	0.564	40.806
		40	0.078	14.118		52	0.037	178.3		38	0.338	100.44				39	0.054	68.946		39	0.053	40.338								52	0.042	169.607		50	0.137	47.671		50	0.33	22.659
		40	0.057	37.515		52	0.031	98.647		38	0.211	98.957				39	0.024	160.5		39	0.069	164.306								52	1.101	26.143		50	0.277	166.475		50	0.156	125.624
		40	0.047	155.374		52	0.521	89.39		38	0.376	122.74				39	0.03	71.937		39	0.048	99.314								52	0.124	150.897		50	0.204	86.279		50	0.031	153.984
		40	0.044	41.482		52	0.058	13.476		38	0.242	136.811								39	0.043	123.558								52	0.25	22.41		50	0.144	120.991		50	0.328	46.9
		40	0.044	115.836		52	0.053	132.71												39	0.029	155.201								52	0.232	140.655		50	0.167	173.563		50	0.107	6.247
		40	0.1	139.743		52	0.083	140.306								40	0.011	91.192		39	0.049	118.583								52	0.249	84.588		50	0.135	146.294		50	0.443	51.486
		40	0.056	97.028		52	0.013	143.154		39	0.506	111.575				40	0.003	20.623		39	0.04	175.302								52	0.076	172.992		50	0.437	44.837		50	0.371	19.724
		40	0.097	26.412		52	0.047	52.314		39	0.119	75.582				40	0.018	53.124		39	0.079	171.616								52	0.088	152.137		50	0.052	147.906		50	0.337	61.315
		40	0.037	174.304		52	0.127	121.58		39	0.115	51.272				40	0.014	67.953		39	0.036	166.738								52	0.295	157.841		50	0.134	100.234		50	0.672	15.737
		40	0.099	7.909		52	0.148	121.282		39	0.339	84.193				40	0.019	111.54		39	0.019	53.707								52	0.844	178.034		50	0.168	38.362		50	0.887	18.813
		40	0.04	6.31		52	0.202	157.536		39	0.202	108.649				40	0.064	179.525		39	0.034	168.334								52	0.108	153.815		50	0.191	126.956		50	0.101	4.412
		40	0.028	164.011		52	0.553	25.153		39	0.735	100.32				40	0.06	163.883		39	0.014	72.606								52	0.013	14.676		50	0.122	36.873		50	0.432	26.404
		40	0.093	13.537		52	0.184	172.879		39	0.448	113.6				40	0.009	102.854		39	0.075	89.448								52	0.209	17.3		50	0.134	60.785		50	0.078	0.253
		40	0.147	15.128		52	0.471	169.115		39	0.338	114.447				40	0.033	78.592		39	0.162	172.635								52	0.235	11.1		50	0.163	135.565		50	0.174	93.35
		40	0.375	172.434		52	0.139	150.237		39	0.263	102.211				40	0.016	120.712		39	0.045	156.15								52	0.463	3.569		50	0.218	155.611		50	0.176	168.949
		40	0.032	170.622		52	0.053	131.974		39	0.228	111.564				40	0.03	9.932		39	0.053	29.033								52	0.131	21.064						50	0.057	47.539
		40	0.118	10.296		52	0.013	157.735		39	0.971	82.709				40	0.018	66.491		39	0.051	132.994								52	0.134	167.241						50	0.092	37.787
		40	0.252	7.973		52	0.055	136.757		39	0.823	86.962				40	0.023	70.263												52	0.426	37.999		51	0.077	170.313		50	0.085	23.254
		40	0.064	177.745		52	0.13	27.942		39	0.17	72.043				40	0.034	143.772																51	0.275	127.793		50	0.074	76.742
		40	0.24	7.442		52	0.058	165.403		39	0.377	79.295				40	0.029	57.238		40	0.019	36.963																50	0.018	127.125
		40	0.332	5.102		52	0.193	85.91		39	0.091	76.469				40	0.033	169.557		40	0.016	161.1								53	0.467	61.319
		40	0.41	12.515		52	0.049	31.645		39	0.271	107.299				40	0.04	176.394		40	0.044	144.653								53	0.241	23.182		52	0.105	152.109
		40	0.291	13.286						39	0.032	4.999				40	0.017	166.107		40	0.029	88.753								53	0.154	49.261		52	0.215	157.394		51	0.166	124.062
		40	0.791	12.945						39	0.069	21.248				40	0.043	178.648		40	0.053	68.688								53	0.122	147.318		52	0.02	102.219		51	0.054	25.573
		40	0.143	39.236		53	0.105	150.185		39	2.89	104.969				40	0.058	63.692		40	0.007	164.418								53	0.192	74.68		52	0.139	65.247		51	0.082	119.193
		40	0.159	51.747		53	0.098	162.888		39	0.7	119.872				40	0.071	4.25		40	0.019	147.073								53	0.2	40.968		52	0.192	147.318		51	0.085	112.139
		40	0.255	44.924		53	0.074	171.987		39	0.989	120.081				40	0.004	147.113		40	0.036	131.744								53	0.118	4.02		52	0.093	169.029		51	0.22	119.628
		40	0.355	70.008		53	0.273	24.668		39	0.353	124.345				40	0.04	144.335		40	0.044	175.391								53	0.209	160.162		52	0.183	141.189		51	0.223	135.521
		40	0.06	133.845		53	0.332	172.164		39	0.063	43.736				40	0.034	53.478		40	0.021	118.169								53	0.147	169.321		52	0.053	133.288		51	0.477	178.7
		40	0.047	27.077		53	0.138	141.182		39	0.2	130.08				40	0.051	35.254		40	0.046	68.989								53	0.06	57.608		52	0.044	71.618		51	0.309	154.529
						53	0.476	46.207		39	0.476	139.896				40	0.061	177.388		40	0.051	177.165								53	0.096	141.552		52	0.08	84.75		51	0.106	87.45
						53	0.622	20.334		39	0.76	145.043				40	0.009	17.303		40	0.077	150.886								53	0.291	174.903		52	0.138	147.749		51	0.141	143.536
		41	0.046	134.24		53	0.202	166.112		39	0.707	151.562				40	0.075	26.202		40	0.03	168.195												52	0.187	64.861		51	0.142	179.038
		41	0.053	56.448		53	0.017	174.966		39	0.054	72.407								40	0.019	26.263												52	0.073	80.463		51	0.172	171.13
		41	0.045	164.412		53	0.05	50.702		39	0.188	154.534								40	0.028	12.688								55	0.087	132.458		52	0.093	121.955		51	0.065	2.609
		41	0.05	48.254		53	0.051	143.17		39	0.22	141.138				42	0.087	60.92		40	0.027	107.888								55	0.187	103.425		52	0.203	76.368		51	1.294	65.72
		41	0.078	111.161		53	0.097	153.717								42	0.065	153.041		40	0.044	158.305								55	0.116	143.313		52	0.174	97.765		51	0.423	107.669
		41	0.003	161.714		53	0.23	173.57								42	0.002	168.312		40	0.079	155.958								55	0.066	134.14		52	0.027	22.8		51	1.137	53.838
		41	0.064	129.442		53	0.059	177.022		40	0.037	161.044				42	0.018	57.222		40	0.013	156.726								55	0.034	45.259		52	0.143	132.537		51	0.083	102.467
		41	0.025	141.585		53	0.189	162.357		40	0.075	126.297				42	0.016	174.956		40	0.122	2.781								55	0.088	156.503						51	0.373	78.742
		41	0.026	34.843		53	0.087	168.378		40	0.257	128.196				42	0.111	60.119		40	0.053	144.948								55	0.062	64.295						51	0.059	139.69
		41	0.038	104.254		53	0.075	167.236		40	1.009	119.251				42	0.158	163.845		40	0.054	166.974								55	0.043	76.886		53	1.009	42.127		51	0.123	129.166
		41	0.023	69.846		53	0.047	168.968		40	1.142	102.434				42	0.032	147.786		40	0.17	21.705								55	0.203	96.135		53	0.695	0.692		51	0.135	172.173
		41	0.023	29.776		53	0.015	50.941		40	0.48	111.502				42	0.008	173.05		40	0.125	175.029								55	0.082	7.017		53	1.028	22.088		51	0.122	121.528
		41	0.036	101.994		53	0.077	56.575		40	0.435	112.783				42	0.019	145.896		40	0.047	8.892								55	0.031	53.818		53	0.375	37.061		51	0.097	102.108
		41	0.013	121.25		53	0.059	152.079		40	0.251	104.729				42	0.012	99.449		40	0.019	163.135								55	0.102	61.332		53	0.263	17.356		51	0.06	95.944
		41	0.023	105.97		53	0.063	145.709		40	0.062	149.093				42	0.045	47.063		40	0.028	65.272								55	0.051	105.553		53	1.367	9.347		51	0.383	115.388
		41	0.082	15.839		53	0.038	71.571		40	0.024	78.063				42	0.036	42.438												55	0.112	75.253		53	0.713	68.049		51	0.678	116.777
		41	0.033	122.07		53	0.045	124.898		40	0.126	53.217				42	0.024	174.308												55	0.078	37.377		53	0.223	57.2		51	0.128	134.769
		41	0.04	77.146		53	0.033	167.303		40	0.17	76.56				42	0.049	39.69		41	0.032	97.052								55	0.058	80.149		53	1.071	1.492		51	0.094	15.965
		41	0.116	18.888		53	0.077	136.783		40	0.077	14.988				42	0.018	138.285		41	0.068	170.644								55	0.408	55.244		53	0.343	1.394
		41	0.038	120.486		53	0.026	97.838		40	0.335	47.829				42	0.039	3.795		41	0.026	171.411								55	0.009	66.204
		41	0.186	86.678						40	0.2	6.44				42	0.034	6.704		41	0.036	160.895								55	0.078	102.102						52	0.056	178.953
		41	0.064	156.818						40	0.196	14.878				42	0.117	21.944		41	0.067	171.412								55	0.067	157.096		55	0.206	55.909		52	0.123	23.111
		41	0.132	125.518		54	1.355	21.201		40	0.195	21.785				42	0.074	158.235		41	0.145	179.506								55	0.048	90.523		55	0.04	146.492		52	0.164	137.392
		41	0.048	75.3		54	1.094	25.778		40	0.913	79.502				42	0.01	166.683		41	0.068	160.571								55	0.025	118.567		55	0.324	89.663		52	0.113	105.459
		41	0.159	94.572		54	0.024	57.733		40	0.47	111.287				42	0.025	102.132		41	0.037	111.674								55	0.016	158.842		55	0.629	23.085		52	0.047	86.155
		41	0.041	165.924		54	0.092	50.998		40	0.387	117.561				42	0.1	43.951		41	0.056	45.234								55	0.166	148.106		55	0.193	127.374		52	0.153	65.57
		41	0.131	152.169		54	0.029	143.406		40	0.332	103.321				42	0.056	7.993		41	0.041	55.183								55	0.386	59.589		55	0.524	174.008		52	0.067	105.198
		41	0.349	75.986		54	0.017	20.771		40	0.229	130.216				42	0.083	154.386		41	0.07	58.635								55	0.076	58.453		55	1.612	23.094		52	0.168	110.242
		41	0.046	41.051		54	0.018	69.215		40	1.155	44.907				42	0.065	138.541		41	0.073	162.342								55	0.377	104.404		55	1.203	78.416		52	0.034	99.065
		41	0.307	123.15		54	0.039	110.108		40	0.093	35.856				42	0.118	65.505		41	0.017	91.802								55	0.268	164.325		55	0.085	2.534		52	0.245	125.748
						54	0.029	37.205		40	0.965	126.623				42	0.121	169.093		41	0.028	74.415								55	0.425	175.194		55	0.72	132.38		52	0.059	19.483
						54	0.038	163.607		40	0.401	169.906								41	0.048	160.42												55	0.644	77.338		52	0.151	126.737
		42	0.033	39.462		54	0.104	160.599		40	0.305	0.683								41	0.063	152.724																52	0.076	9.285
		42	0.007	94.205		54	0.052	19.878		40	0.16	102.575				43	0.069	39.147		41	0.004	158.694								56	0.269	172.489						52	0.262	41.087
		42	0.028	122.583		54	0.091	158.655		40	0.345	84.641				43	0.06	104.256		41	0.076	6.751								56	0.189	3.784		59	0.177	158.043		52	0.276	5.826
		42	0.193	107.378		54	0.012	79.267		40	0.398	99.123				43	0.076	165.148		41	0.049	142.038								56	0.337	171.419		59	0.184	156.832		52	0.218	36.317
		42	0.009	66.758		54	0.079	165.788								43	0.026	109.412		41	0.078	103.276								56	0.31	179.242		59	0.171	160.665		52	0.245	156.668
		42	0.052	23.78		54	0.036	176.098								43	0.065	58.734		41	0.081	125.939								56	0.303	174.831		59	0.085	110.611		52	0.083	25.347
		42	0.036	8.649		54	0.009	31.57		41	0.97	113.275				43	0.104	144.797		41	0.1	172.357								56	0.142	177.32		59	0.023	90.967		52	0.125	71.003
		42	0.042	106.662		54	0.175	51.519		41	0.17	126.075				43	0.05	149.803		41	0.131	177.284								56	0.118	179.451		59	0.105	121.88		52	0.076	44.254
		42	0.061	81.923		54	0.163	164.544		41	0.528	121.496				43	0.088	17.319		41	0.134	171.929								56	0.156	17.606		59	0.099	152.081		52	0.126	98.531
		42	0.051	145.383		54	0.179	167.467		41	0.181	50.237				43	0.056	173.786		41	0.049	151.8								56	0.268	154.865		59	0.117	115.582		52	0.068	108.003
		42	0.077	59.277		54	0.253	15.038		41	0.404	134.85				43	0.05	171.151		41	0.023	85.092								56	0.373	5.244		59	0.195	155.104		52	0.032	20.577
		42	0.035	12.072						41	0.859	59.973				43	0.007	43.825		41	0.101	161.564								56	0.546	10.542		59	0.286	145.067		52	0.176	48.593
		42	0.036	13.021						41	0.137	100.256				43	0.008	156.952		41	0.124	111.1								56	0.046	135.58		59	0.194	99.262		52	0.028	30.705
		42	0.093	67.706		55	0.256	15.752		41	0.122	27.543				43	0.032	126.485																59	0.133	90.658		52	0.068	114.502
		42	0.015	133.261		55	0.023	55.151		41	0.083	155.915				43	0.039	171.078																59	0.113	49.794		52	0.155	35.22
		42	0.048	17.798		55	0.093	67.842		41	0.123	151.613				43	0.028	65.892		42	0.033	82.954								57	0.097	21.288		59	0.177	54.561		52	0.073	111.172
		42	0.024	33.956		55	0.141	122.674		41	0.189	51.118				43	0.042	178.31		42	0.058	108.842								57	0.075	144.073		59	0.148	178.059
		42	0.02	50.944		55	0.042	88.07		41	0.741	84.869				43	0.022	179.626		42	0.062	105.758								57	0.158	142.089		59	0.059	124.162
		42	0.017	4.145		55	0.048	36.004		41	0.902	97.807				43	0.017	50.737		42	0.031	138.406								57	0.354	171.448		59	0.175	83.586		53	0.086	54.571
		42	0.032	89.888		55	0.171	74.662		41	0.147	106.931				43	0.014	166.127		42	0.039	37.865								57	0.526	57.74		59	0.073	3.753		53	0.008	86.031
		42	0.039	9.409		55	0.135	51.503		41	0.131	135.618				43	0.019	38.661		42	0.003	169.026								57	0.094	150.907		59	0.118	19.035		53	0.067	170.643
		42	0.085	58.888		55	0.073	53.083		41	0.097	48.12				43	0.025	174.585		42	0.002	67.546								57	0.204	44.75		59	0.18	156.306		53	0.057	151.786
		42	0.145	106.483		55	0.074	37.147		41	0.91	116.925				43	0.034	98.271		42	0.021	158.204								57	0.415	11.971		59	0.183	167.675		53	0.038	23.773
		42	0.077	168.981		55	0.056	130.675		41	1.384	149.941				43	0.029	167.011		42	0.055	120.133								57	0.509	4.784		59	0.113	58.514		53	0.127	174.153
		42	0.017	53.943		55	0.069	5.702		41	1.586	133.074				43	0.01	83.922		42	0.043	47.814								57	0.482	0.032		59	0.042	167.832		53	0.123	173.641
		42	0.08	37.395		55	0.21	130.485		41	0.844	124.363				43	0.003	140.469		42	0.051	156.262								57	0.345	112.196		59	0.099	15.414		53	0.076	151.269
		42	0.357	12.783		55	0.073	35.372		41	0.993	172.989				43	0.015	99.665		42	0.043	118.95								57	0.375	60.074		59	0.121	154.09		53	0.029	58.235
		42	0.239	64.89		55	0.056	118.284		41	0.143	174.17				43	0.004	60.112		42	0.043	54.038								57	0.224	81.458		59	0.092	165.926		53	0.043	67.902
		42	0.544	26.26		55	0.068	23.499		41	0.069	33.312				43	0.06	29.839		42	0.034	117.192								57	0.417	110.612		59	0.035	46.531		53	0.032	134.237
		42	0.213	18.361		55	0.151	17.382		41	2.606	177.377								42	0.028	55.932								57	0.118	117.775		59	0.05	33.241		53	0.193	102.984
						55	0.095	176.084												42	0.061	76.306								57	0.304	2.003						53	0.127	19.543
																44	0.038	174.552		42	0.049	15.769								57	0.103	101.85						53	0.139	125.032
		43	0.168	16.841						42	0.124	161.425				44	0.071	81.774		42	0.054	136.87								57	0.511	68.441		60	0.155	68.802		53	0.095	23.755
		43	0.274	8.833		56	0.305	1.899		42	0.265	73.125				44	0.042	157.373		42	0.044	133.367								57	0.222	23.618		60	0.439	40.529		53	0.287	157.971
		43	0.516	1.535		56	0.117	63.171		42	0.934	23.646				44	0.019	29.36		42	0.037	107.965								57	0.295	6.053		60	0.215	21.894		53	0.079	113.608
		43	0.47	10.298		56	0.38	147.711		42	0.223	68.609				44	0.056	112.558		42	0.04	41.51								57	0.285	174.454		60	0.353	155.526		53	0.046	24.67
		43	0.085	25.308		56	0.089	179.532		42	0.129	80.554				44	0.018	165.564		42	0.039	137.643								57	0.025	178.48		60	0.09	172.857		53	0.048	91.164
		43	0.083	169.315		56	0.123	132.881		42	0.256	152.818				44	0.037	73.798		42	0.034	33.091								57	0.045	150.415		60	0.083	156.192		53	0.176	49.51
		43	0.066	124.606		56	0.18	80.638		42	0.425	148.661				44	0.058	174.799		42	0.083	77.77								57	0.063	171.373		60	0.195	103.299		53	0.064	126.375
		43	0.319	74.307		56	0.302	27.494		42	0.069	138.89				44	0.063	118.137		42	0.084	174.77								57	0.394	25.501		60	0.094	56.559		53	0.185	22.604
		43	0.949	64.376		56	0.231	19.418		42	0.232	2.35				44	0.027	142.96		42	0.063	68.521								57	0.561	178.813		60	0.298	18.579		53	0.11	140.704
		43	0.676	44.022		56	0.161	30.011		42	0.356	12.26				44	0.047	110.772		42	0.022	36.677								57	0.065	20.461		60	0.155	136		53	0.114	113.489
		43	0.141	108.7		56	0.118	109.689		42	0.093	1.431				44	0.028	150.084		42	0.078	108.921								57	0.013	133.955		60	0.228	156.23		53	0.274	10.631
		43	0.082	43.227		56	0.129	27.093		42	0.087	158.048				44	0.01	14.029												57	0.093	27.815		60	0.033	156.845		53	0.045	10.103
		43	0.113	104.135		56	0.042	92.185		42	0.22	156.661				44	0.039	138.148																60	0.115	160.754		53	0.011	102.534
		43	0.278	73.463		56	0.042	107.062		42	0.179	45.931				44	0.05	140.571		43	0.035	74.029												60	0.271	20.373		53	0.044	111.321
		43	1.124	30.467		56	0.085	9.025		42	0.082	147.654				44	0.028	149.181		43	0.041	149.011								58	0.099	15.645		60	0.25	149.064
		43	0.462	11.973		56	0.121	118.138		42	0.058	157.189				44	0.022	147.873		43	0.084	41.917								58	0.036	130.51		60	0.278	134.33
		43	0.207	22.015		56	0.051	79.753		42	0.105	143.059				44	0.04	117.341		43	0.04	132.564								58	0.039	166.353		60	0.214	0.256		54	0.144	17.309
		43	0.354	65.545		56	0.18	17.408		42	0.105	43.726				44	0.067	168.936		43	0.069	12.529								58	0.049	72.427		60	0.14	75.273		54	0.2	19.323
		43	0.407	58.498		56	0.15	38.562		42	0.112	149.634				44	0.01	31.064		43	0.054	148.499								58	0.279	6.407		60	0.174	58.433		54	0.2	26.648
		43	0.434	39.9		56	0.142	26.319		42	0.245	115.244				44	0.007	129.857		43	0.105	148.236								58	0.022	122.068		60	0.923	121.621		54	0.183	22.063
		43	0.281	51.366		56	0.141	172.489		42	0.044	157.713				44	0.024	59.658		43	0.153	153								58	0.157	56.254		60	1.069	151.819		54	0.041	23.201
		43	0.482	35.363		56	0.181	5.716		42	0.076	158.582				44	0.025	14.611		43	0.108	169.947								58	0.254	178.664		60	0.125	93.899		54	0.107	158.665
		43	1.062	41.677		56	0.1	115.674		42	0.118	41.217				44	0.027	79.101		43	0.071	40.274								58	0.471	5.171		60	0.082	160.336		54	0.196	22.671
		43	0.35	55.668		56	0.062	138.885		42	0.494	17.791				44	0.023	151.986		43	0.076	171.24								58	0.257	145.165		60	0.37	116.729		54	0.804	13.466
		43	0.256	83.815		56	0.091	175.955		42	0.388	61.761				44	0.021	107.929		43	0.069	115.834								58	0.176	149.464		60	0.371	82.856		54	0.324	169.971
		43	0.219	94.848		56	0.042	7.323		42	0.078	100.792				44	0.039	57.004		43	0.021	120.866								58	0.08	2.003		60	0.144	41.994		54	0.199	5.203
		43	0.047	89.259						42	0.764	140.876				44	0.04	55.506		43	0.071	78.385								58	0.162	16.721		60	0.037	59.954		54	0.103	25.99
		43	0.362	104.119						42	0.119	118.391								43	0.067	149.222								58	0.086	125.032		60	0.044	4.345		54	0.094	162.099
		43	0.199	90.51		58	0.599	36.003		42	0.02	169.433								43	0.017	43.203								58	0.058	132.269						54	0.366	3.296
		43	0.243	89.35		58	0.232	28.06		42	0.043	140.718				45	0.006	31.953		43	0.034	84.491								58	0.202	161.018						54	0.428	48.776
						58	0.593	30.438								45	0.081	66.982		43	0.117	148.217								58	0.185	77.927		61	0.172	52.733		54	0.874	57.665
						58	0.132	66.81								45	0.048	162.239		43	0.112	148.382								58	0.121	24.999		61	0.379	36.714		54	0.038	84.905
		44	0.07	83.111		58	0.162	98.911		43	0.171	81.448				45	0.026	42.528		43	0.059	62.408								58	0.267	92.471		61	0.297	28.42		54	0.037	28.011
		44	0.094	11.903		58	0.78	169.365		43	0.543	63.425				45	0.013	24.825		43	0.044	167.318								58	0.056	172.191		61	0.318	143.889		54	0.106	158.35
		44	0.086	3.591		58	0.26	1.283		43	0.675	74.147				45	0.059	120.857		43	0.044	137.047								58	0.099	159.049		61	0.068	179.62		54	0.086	1.215
		44	0.187	150.502		58	0.788	31.018		43	0.298	101.732				45	0.046	66.926		43	0.058	83.176								58	0.113	100.878		61	0.042	109.579		54	0.01	67.129
		44	0.249	146.331		58	0.066	64.396		43	0.125	149.659				45	0.027	178.69		43	0.05	57.963								58	0.139	6.188		61	0.183	45.426		54	0.094	111.733
		44	0.49	69.228		58	0.282	0.798		43	0.05	85.718				45	0.149	171.327		43	0.1	135.561								58	0.088	62.769		61	0.069	51.075		54	0.064	7.019
		44	0.516	49.819		58	0.553	34.266		43	0.129	80.086				45	0.04	172.243		43	0.072	151.134								58	0.194	6.1		61	0.24	32.057		54	0.03	44.584
		44	0.041	169.487		58	0.072	87.592		43	0.167	64.085				45	0.049	51.97		43	0.147	114.347								58	0.143	35.103		61	0.156	123.911		54	0.065	176.863
		44	0.266	124.097		58	0.045	48.675		43	1.062	26.241				45	0.047	106.524		43	0.047	24.814								58	0.065	117.691		61	0.228	156.382		54	0.448	13.398
		44	0.039	15.816		58	0.058	112.871		43	0.071	135.308				45	0.018	70.732												58	0.109	157.098		61	0.075	48.666		54	0.157	163.079
		44	0.16	54.03		58	0.129	131.432		43	0.612	45.069				45	0.053	54.185												58	0.156	78.311		61	0.018	4.764		54	0.298	170.785
		44	0.122	59.064		58	0.091	56.287		43	0.294	160.86				45	0.007	88.896		44	0.076	164.557												61	0.264	10.579		54	0.086	10.193
		44	0.099	144.896		58	0.077	67.254		43	0.683	115.785				45	0.014	134.072		44	0.056	159.047												61	0.25	148.107
		44	0.223	90.633		58	0.374	115.285		43	0.286	117.383				45	0.092	173.131		44	0.059	143.897								59	0.049	42.169		61	0.277	134.306
		44	0.064	31.234		58	0.404	6.451		43	0.406	41.324				45	0.056	136.699		44	0.147	159.9								59	0.055	33.932		61	0.395	1.22		55	0.017	115.567
		44	0.09	69.658		58	0.131	140.644		43	0.278	63.08				45	0.028	169.141		44	0.091	172.384								59	0.125	139.771		61	0.095	78.845		55	0.291	55.95
		44	0.189	22.76		58	0.139	16.839		43	1.545	138.467				45	0.089	75.399		44	0.117	17.913								59	0.074	145.55		61	0.212	83.266		55	0.16	66.347
		44	0.328	19.798		58	0.177	62.265		43	0.358	145.894				45	0.093	53.28		44	0.032	174.455								59	0.138	8.59		61	0.984	125.5		55	0.122	27.223
		44	0.23	63.05		58	0.059	139.425		43	0.155	173.486				45	0.038	51.898		44	0.129	62.742								59	0.308	63.202		61	2.193	21.575		55	0.068	102.691
		44	0.106	29.423		58	0.494	172.389		43	0.102	56.153				45	0.062	102.466		44	0.039	37.56								59	0.135	109.406		61	0.582	29.239		55	0.309	105.305
		44	0.071	148.851						43	0.32	163.07				45	0.033	150.009		44	0.082	164.178								59	0.204	176.844		61	0.229	44.318		55	0.177	51.783
		44	0.693	151.673						43	0.36	110				45	0.006	134.285		44	0.038	40.601								59	0.246	21.087		61	0.069	12.852		55	0.019	17.303
		44	1.142	36.304		59	1.832	86.906		43	0.187	5.634				45	0.062	167.577		44	0.125	112.997								59	0.05	22.23		61	0.484	98.641		55	0.083	170.886
		44	0.568	65.843		59	0.982	44.858		43	0.116	73.293				45	0.045	80.327		44	0.073	165.366								59	0.037	80.809		61	0.108	117.409		55	0.127	5.339
		44	0.371	53.987		59	1.492	32.538		43	0.257	24.435				45	0.045	104.531		44	0.011	49.249								59	0.076	15.387		61	0.11	35.256		55	0.123	64.982
		44	0.759	30.336		59	1.612	11.327		43	0.118	137.906								44	0.053	44.412								59	0.045	14.107		61	0.125	77.87		55	0.171	16.502
		44	0.405	41.426		59	0.605	25.741		43	0.247	142.205								44	0.065	103.351								59	0.038	152.945						55	0.321	14.292
		44	0.107	20.581		59	1.653	38.515		43	0.466	2.846				46	0.086	170.624		44	0.054	128.515								59	0.049	115.992						55	0.256	113.334
		44	0.546	29.014		59	0.068	19.924		43	0.21	29.725				46	0.074	62.482		44	0.044	179.629								59	0.035	72.157		62	0.146	139.201		55	0.292	73.586
		44	0.068	18.345		59	0.173	28.174		43	0.129	149.179				46	0.135	139.93		44	0.01	32.526								59	0.067	118.718		62	0.074	20.755		55	0.184	5.237
						59	1.195	15.21								46	0.025	124.797		44	0.064	135.659								59	0.023	149.714		62	0.219	111.838		55	0.032	72.815
						59	0.358	30.846								46	0.104	4.181		44	0.111	135.107								59	0.042	132.3		62	0.28	31.477		55	0.611	108.358
		45	0.047	18.613		59	0.166	16.007		44	0.099	47.845				46	0.037	112.227		44	0.155	169.808								59	0.117	142.052		62	0.195	86.281		55	0.12	5.538
		45	0.146	50.62		59	1.123	67.977		44	0.522	75.219				46	0.059	89.08		44	0.128	142.007								59	0.329	70.574		62	0.09	125.305		55	1.145	179.349
		45	0.128	51.818		59	0.475	5.827		44	1.077	62.474				46	0.053	73.297		44	0.146	97.581								59	0.316	179.228		62	0.067	36.987		55	0.958	35.947
		45	0.107	146.995		59	0.191	170.014		44	0.122	65.346				46	0.078	64.797		44	0.153	158.848								59	0.069	129.009		62	0.12	89.663		55	0.715	52.48
		45	0.089	141.962		59	0.029	110.08		44	0.201	78.349				46	0.089	165.596		44	0.177	163.466								59	0.037	159.064		62	0.114	176.415		55	0.309	90.695
		45	0.149	38.997		59	0.606	104.616		44	0.196	123.218				46	0.063	157.264		44	0.083	159.252								59	0.098	66.245		62	0.083	100.15		55	1.979	118.824
		45	0.087	2.579		59	0.222	29.24		44	0.429	121.96				46	0.068	32.871		44	0.104	137.626								59	0.051	152.85		62	0.453	115.495		55	1.697	10.768
		45	0.038	177.692		59	0.032	156.626		44	0.751	126.01				46	0.054	138.63												59	0.028	129.157		62	0.15	134.956		55	1.232	75.129
		45	0.09	1.477		59	0.345	166.604		44	0.658	50.755				46	0.013	128.88												59	0.039	64.131		62	0.221	28.229		55	1.063	143.044
		45	0.049	135.554		59	0.12	176.444		44	0.171	132.063				46	0.112	110.445		45	0.084	43.172								59	0.018	44.763		62	0.29	15.436
		45	0.092	15.547		59	0.331	173.492		44	1.467	72.583				46	0.016	26.671		45	0.093	151.252												62	0.328	171.811
		45	0.079	162.613		59	0.159	117.782		44	0.304	151.631				46	0.045	116.325		45	0.106	154.193												62	0.205	60.33		57	0.096	121.965
		45	0.048	139.673		59	0.192	106.454		44	0.256	143.05				46	0.096	36.374		45	0.104	152.124								61	0.201	63.724		62	0.061	154.953		57	0.109	90.54
		45	0.045	111.673		59	0.042	138.162		44	0.236	93.091				46	0.063	102.296		45	0.051	147.859								61	0.07	112.53		62	0.013	150.169		57	0.032	49.611
		45	0.072	89.06		59	0.324	39.293		44	0.429	105.809				46	0.073	76.576		45	0.029	54.294								61	0.087	104.885		62	0.122	46.322		57	0.123	32.391
		45	0.029	90.391		59	0.216	102.377		44	0.749	61.177				46	0.106	34.06		45	0.036	36.235								61	0.12	2.16		62	0.033	124.15		57	0.067	65.606
		45	0.045	30.012		59	0.417	25.351		44	0.167	76.418				46	0.059	90.945		45	0.059	152.04								61	0.08	0.725		62	0.098	61.57		57	0.175	60.104
		45	0.152	61.056		59	0.17	8.677		44	0.16	88.739				46	0.126	66.184		45	0.051	149.291								61	0.074	18.964		62	0.405	15.69		57	1.445	4.691
		45	0.057	41.456						44	0.396	132.865				46	0.084	70.64		45	0.045	75.785								61	0.069	125.579		62	0.36	15.802		57	0.189	145.475
		45	0.047	132.683						44	0.355	124.05				46	0.114	56.5		45	0.029	105.035								61	0.161	163.922		62	0.223	123.441		57	0.154	3.888
		45	0.071	47.103		60	0.273	11.03		44	0.169	71.403				46	0.124	167.017		45	0.033	98.306								61	0.289	1.29		62	0.148	179.25		57	0.31	36.565
		45	0.061	22.875		60	0.354	30.981		44	0.34	113.47				46	0.096	125.665		45	0.027	172.972								61	0.07	73.129		62	0.107	174.08		57	0.257	18.138
		45	0.123	69.072		60	0.492	9.891		44	0.327	105.75				46	0.018	167.619		45	0.033	49.24								61	0.05	53.738		62	0.038	58.819		57	0.322	8.89
		45	0.073	122.082		60	0.184	86.196		44	0.272	104.735								45	0.076	167.408								61	0.104	138.489		62	0.095	148.442		57	0.021	19.226
		45	0.049	85.876		60	0.422	54.363		44	0.781	101.663								45	0.094	103.69								61	0.072	27.497						57	0.554	136.829
		45	0.061	63.753		60	0.739	33.041		44	0.528	104.899				47	0.027	78.614		45	0.067	144.603								61	0.165	161.152						57	0.306	138.453
		45	0.114	89.732		60	0.293	25.682		44	0.343	100.262				47	0.052	122.326		45	0.016	3.999								61	0.17	23.644		63	0.073	174.312		57	0.149	48.54
		45	0.065	87.922		60	0.06	54.74		44	0.515	107.177				47	0.038	147.763		45	0.032	29.232								61	0.056	163.674		63	0.322	97.402		57	0.612	2.168
		45	0.062	177.659		60	0.111	35.345		44	0.397	107.53				47	0.03	124.062		45	0.038	69.787								61	0.117	30.983		63	0.405	153.823		57	1.882	178.306
		45	0.09	161.91		60	0.181	152.898		44	1.564	116.743				47	0.055	154.042		45	0.041	93.011								61	0.052	126.581		63	0.286	153.198		57	0.565	164.297
						60	0.127	66.339								47	0.014	109.393		45	0.047	142.143								61	0.091	161.54		63	0.178	128.43		57	0.509	152.426
						60	0.194	53.705								47	0.018	40.968		45	0.101	42.172								61	0.045	163.158		63	0.214	101.826		57	0.044	89.176
		46	0.081	63.489		60	0.159	9.379		45	0.42	105.793				47	0.032	52.878		45	0.059	171.493								61	0.055	130.864		63	0.158	57.61		57	0.014	87.376
		46	0.106	141.192		60	0.036	128.224		45	0.233	176.475				47	0.028	144.401		45	0.056	21.193								61	0.096	171.217		63	0.434	120.551		57	0.647	177.124
		46	0.148	179.382		60	0.032	98.619		45	0.1	30.879				47	0.013	174.108		45	0.07	162.825								61	0.098	139.938		63	0.056	14.837		57	0.794	2.355
		46	0.116	134.726		60	0.06	12.484		45	0.429	89.012				47	0.03	3.702		45	0.112	177.327								61	0.168	127.641		63	0.28	93.009		57	0.171	15.673
		46	0.054	48.932		60	0.116	76.759		45	0.063	59.045				47	0.058	165.739		45	0.077	177.878								61	0.319	36.907		63	0.423	141.329		57	0.178	161.56
		46	0.01	108.104						45	0.526	76.555				47	0.034	137.609												61	0.131	12.61		63	0.224	166.218		57	0.345	3.183
		46	0.055	172.071						45	0.597	85.175				47	0.034	165.825												61	0.12	150.451		63	0.161	120.442		57	0.263	178.142
		46	0.105	129.831		61	0.16	7.855		45	0.305	119.618				47	0.008	134.694		46	0.049	24.405								61	0.035	9.18		63	0.125	31.668
		46	0.123	124.281		61	0.149	13.267		45	0.282	88.863				47	0.007	135.896		46	0.097	139.243								61	0.258	11.73		63	0.543	41.511
		46	0.111	58.982		61	0.049	38.736		45	0.101	92.348				47	0.011	41.387		46	0.075	22.159												63	0.357	148.913		58	0.419	109.139
		46	0.1	133.621		61	0.02	0.213		45	0.276	69.096				47	0.043	167.357		46	0.111	38.848												63	0.485	4.611		58	0.783	72.51
		46	0.036	99.325		61	0.047	62.608		45	0.954	104.327				47	0.014	97.008		46	0.327	169.582								62	0.022	103.204		63	0.27	179.013		58	1.793	22.456
		46	0.08	25.5		61	0.067	107.928		45	0.421	122.487				47	0.031	124.178		46	0.068	25.374								62	0.136	72.958		63	0.424	161.269		58	0.505	56.722
		46	0.131	20.425		61	0.153	61.233		45	0.507	109.063				47	0.022	178.922		46	0.046	54.322								62	0.037	172.749		63	0.047	60.473		58	1.224	33.795
		46	0.09	15.392		61	0.092	31.136		45	0.079	165.087				47	0.009	43.781		46	0.126	91.114								62	0.04	173.855		63	0.512	93.631		58	2.747	80.674
		46	0.061	7.265		61	0.242	148.452		45	0.211	10.782				47	0.047	152.802		46	0.068	178.909								62	0.063	0.009		63	0.172	153.926		58	0.403	17.349
		46	0.07	10.698		61	0.074	49.872		45	0.128	91.565				47	0.016	165.437		46	0.129	17.193								62	0.027	31.202		63	0.15	75.366		58	0.326	33.809
		46	0.026	101.314		61	0.12	70.247		45	0.335	28.863				47	0.062	76.527		46	0.128	121.791								62	0.026	102.576		63	0.074	75.845		58	0.191	15.302
		46	0.097	48.113						45	0.181	84.046				47	0.045	153.046		46	0.062	101.958								62	0.069	147.755		63	0.089	7.935		58	0.272	20.487
		46	0.052	106.222						45	0.209	130.365				47	0.037	142.72		46	0.062	172.571								62	0.224	8.67		63	0.121	101.341		58	0.938	24.356
		46	0.057	40.369		62	0.062	91.896		45	0.372	123.597				47	0.012	73.109		46	0.013	37.203								62	0.116	0.343		63	0.158	148.137		58	1.669	7.449
		46	0.265	36.339		62	0.118	104.748		45	0.397	119.848								46	0.086	38.621								62	0.51	6.898		63	0.104	0.17		58	1.476	9.955
		46	0.105	61.339		62	0.101	175.877		45	0.398	109.807								46	0.054	174.954								62	0.096	13.448						58	0.73	171.319
		46	0.078	1.949		62	0.053	53.651		45	0.179	127.995				48	0.033	37.493		46	0.053	133.155								62	0.058	155.002						58	0.619	13.527
		46	0.11	92.921		62	0.099	175.451		45	0.777	104.753				48	0.015	126.717		46	0.043	34.971								62	0.21	172.833		64	0.409	109.411		58	0.457	6.225
		46	0.045	68.01		62	0.049	149.876		45	0.544	103.889				48	0.011	84.741		46	0.035	99.516								62	0.129	42.238		64	0.22	12.101		58	0.68	4.084
		46	0.003	46.467		62	0.113	115.927		45	0.371	99.632				48	0.012	3.874		46	0.033	125.722								62	0.053	107.057		64	0.118	105.903		58	0.468	8.491
		46	0.057	148.58		62	0.339	153.776		45	0.663	108.305				48	0.057	179.204		46	0.052	96.4								62	0.121	43.21		64	0.345	117.376		58	0.099	172.013
		46	0.065	158.487		62	0.046	19.483		45	0.145	105.221				48	0.037	162.831		46	0.073	101.588								62	0.663	161.745		64	0.237	22.829		58	0.334	30.109
		46	0.045	72.788		62	0.213	56.203		45	0.136	173.448				48	0.02	84.254		46	0.105	160.904								62	0.074	25.797		64	0.086	44.507		58	0.08	5.911
						62	0.128	122.62								48	0.01	71.088		46	0.119	175.684								62	0.081	155.615		64	0.238	8.682		58	0.082	101.19
						62	0.04	165.547								48	0.023	3.489		46	0.228	60.901								62	0.096	17.437		64	0.178	170.678		58	0.106	45.672
		47	0.11	90.977		62	0.058	53.397		46	0.382	163.631				48	0.05	173.956		46	0.285	175.154								62	0.014	118.444		64	0.034	155.254		58	0.008	52.842
		47	0.037	61.522		62	0.092	14.265		46	0.063	115.428				48	0.029	171.004		46	0.195	176.509								62	0.114	13.942		64	0.093	121.682		58	0.039	132.898
		47	0.041	95.928		62	0.346	160.526		46	0.1	114.77				48	0.013	147.609		46	0.206	166.983								62	0.05	131.106		64	0.575	159.821		58	0.072	130.839
		47	0.118	101.473		62	0.053	152.873		46	0.203	56.568				48	0.027	12.02												62	0.1	65.595		64	0.15	4.371		58	0.126	127.453
		47	0.031	175.358		62	0.207	143.895		46	0.223	67.125				48	0.025	152.826												62	0.042	81.963		64	0.137	32.102		58	0.019	159.465
		47	0.108	55.566		62	0.114	29.799		46	0.179	105.348				48	0.01	121.902		47	0.043	175.771								62	0.107	160.539		64	0.204	35.335
		47	0.078	150.028		62	0.649	40.883		46	0.108	149.653				48	0.023	123.219		47	0.041	98.907								62	0.112	177.479
		47	0.098	132.025		62	0.053	21.546		46	0.184	152.206				48	0.017	115.985		47	0.089	153.969								62	0.044	167.085						59	0.212	78.746
		47	0.06	164.645		62	0.077	130.26		46	0.181	136.118				48	0.005	97.118		47	0.017	157.109												65	0.035	37.589		59	0.269	10.564
		47	0.177	69.493		62	0.052	77.127		46	0.1	168.12				48	0.031	99.416		47	0.023	32.546												65	0.066	155.176		59	0.28	5.869
		47	0.106	10.696		62	0.093	4.899		46	0.083	63.775				48	0.022	165.732		47	0.027	37.813								63	0.249	117.21		65	0.088	166.049		59	0.215	15.585
		47	0.068	123.071		62	0.235	24.621		46	0.044	97.51				48	0.023	171.313		47	0.012	70.241								63	0.123	139.259		65	0.066	96.492		59	0.287	21.425
		47	0.106	97.843		62	0.189	69.441		46	0.356	56.018				48	0.018	146.141		47	0.024	147.911								63	0.317	172.913		65	0.122	172.612		59	0.304	42.514
		47	0.191	61.906		62	0.244	149.732		46	0.485	19.715				48	0.056	18.69		47	0.029	9.871								63	0.53	144.243		65	0.008	106.8		59	0.094	60.834
		47	0.307	62.362		62	0.559	81.07		46	0.168	27.157				48	0.004	159.898		47	0.042	153.582								63	0.026	147.464		65	0.039	2.785		59	0.087	142.984
		47	0.171	54.348		62	0.798	19.773		46	0.25	2.017				48	0.027	6.128		47	0.03	118.386								63	0.017	12.573		65	0.02	75.677		59	0.067	77.375
		47	0.124	23.356						46	1.265	76.862				48	0.018	3.369		47	0.028	136.386								63	0.06	1.832		65	0.116	116.366		59	0.133	47.969
		47	0.147	71.565						46	0.113	59.925				48	0.019	12.888		47	0.033	47.071								63	0.08	152.336		65	0.117	179.846		59	0.173	68.041
		47	0.113	75.86		63	1.204	18.688		46	0.407	96.03				48	0.016	148.87		47	0.045	167.58								63	0.199	3.356		65	0.209	151.914		59	0.284	23.353
		47	0.254	33.989		63	0.206	38.487		46	0.671	91.31								47	0.057	76.523								63	0.196	48.378		65	0.16	28.572		59	0.213	13.888
		47	0.323	67.9		63	0.15	13.608		46	0.054	69.546								47	0.028	135.807								63	0.235	112.094		65	0.107	21.147		59	0.041	43.156
		47	0.058	157.759		63	0.357	143.227		46	0.878	91.516				49	0.011	144.269		47	0.101	87.713								63	0.239	170.705		65	0.117	54.207		59	0.092	114.094
		47	0.195	49.808		63	0.192	144.837		46	0.525	99.856				49	0.028	145.044		47	0.127	179.168								63	0.054	82.792		65	0.062	21.158		59	0.114	89.358
		47	0.108	57.87		63	0.228	19.53		46	0.369	51.576				49	0.02	11.805		47	0.079	143.558								63	0.007	166.844		65	0.171	22.265		59	0.09	165.804
		47	0.344	18.621		63	0.063	36.256		46	0.093	110.908				49	0.07	2.472		47	0.003	54.79								63	0.126	38.569		65	0.249	68.23		59	0.098	2.814
		47	0.868	51.986		63	0.149	37.876		46	0.133	88.782				49	0.066	177.281		47	0.024	61.973								63	0.06	94.933		65	0.151	58.869		59	0.11	38.597
		47	0.348	62.959		63	0.153	16.657		46	0.232	113.845				49	0.043	0.273		47	0.102	151.53								63	0.054	85.254						59	0.424	142.995
		47	0.187	64.61		63	0.376	157.287		46	0.077	15.742				49	0.036	1.099		47	0.047	173.915								63	0.072	161.687						59	0.257	15.044
		47	0.034	156.865		63	0.19	165.411		46	0.184	40.646				49	0.028	157.345		47	0.022	85.724								63	0.07	176.579		66	0.061	50.079		59	0.12	20.607
		47	0.136	52.246		63	0.061	111.623		46	0.278	76.559				49	0.104	31.553		47	0.031	158.898								63	0.047	171.599		66	0.071	62.695		59	0.211	11.83
						63	0.4	135.814								49	0.006	98.083		47	0.009	119.184								63	0.049	154.864		66	0.068	38.91		59	0.006	96.276
						63	0.681	2.239								49	0.023	135.172		47	0.036	104.25								63	0.056	77.209		66	0.086	7.015		59	0.032	100.33
		48	0.528	3.403		63	0.895	16.042		47	0.392	63.576				49	0.024	134.844		47	0.094	131.362								63	0.099	154.845		66	0.394	87.969		59	0.016	97.581
		48	0.501	52.42		63	1.314	26.656		47	0.263	98.733				49	0.053	136.416												63	0.143	136.642		66	0.549	54.59		59	0.148	142.437
		48	0.306	22.763						47	0.067	129.27				49	0.073	163.893												63	0.479	72.711		66	0.982	29.348		59	0.047	85.035
		48	0.803	28.793						47	0.29	79.391				49	0.041	167.5		48	0.066	23.084								63	0.77	156.328		66	0.274	34.423
		48	0.155	19.67		64	0.024	2.463		47	0.088	21.061				49	0.046	42.968		48	0.095	160.519								63	0.063	106.929		66	0.205	149.601
		48	0.164	15.848		64	0.064	136.77		47	0.068	48.335				49	0.009	98.884		48	0.02	46.307								63	0.025	55.612		66	0.7	174.029		60	0.104	59.345
		48	0.086	63.997		64	0.304	119.384		47	0.241	18.848				49	0.055	122.633		48	0.071	127.924								63	0.049	117.61		66	0.148	48.71		60	0.376	172.289
		48	0.149	54.896		64	0.059	168.952		47	0.717	121.322				49	0.017	44.291		48	0.065	170.288												66	0.732	89.486		60	0.713	165.183
		48	1.645	58.479		64	0.514	174.401		47	0.23	56.905				49	0.018	107.625		48	0.041	173.077												66	0.402	3.755		60	1.186	14.487
		48	0.566	30.09		64	0.96	15.597		47	0.779	91.09				49	0.042	29.784		48	0.028	49.999								64	0.461	5.516		66	0.241	32.515		60	1.252	165.595
		48	0.375	36.997		64	0.212	15.918		47	0.728	38.86				49	0.021	141.678		48	0.018	94.494								64	0.312	10.417						60	0.028	155.507
		48	0.23	20.356		64	1.041	11.221		47	0.48	54.519				49	0.043	32.776		48	0.069	101.413								64	0.139	28.4						60	0.475	20.818
		48	0.091	79.742		64	0.751	37.343		47	0.459	131.956				49	0.087	109.843		48	0.068	139.428								64	0.391	136.88		67	0.181	148.517		60	1.078	35.766
		48	0.185	88.556		64	0.821	46.802		47	0.123	5.877				49	0.058	166.829		48	0.034	91.448								64	0.481	176.299		67	0.105	65.668		60	1.023	136.566
		48	0.413	44.159		64	0.187	37.308		47	0.053	59.127				49	0.016	52.324		48	0.103	127.126								64	0.364	3.009		67	0.053	90.715		60	0.863	11.5
		48	1.334	15.416		64	0.191	125.32		47	0.324	58.459				49	0.033	81.796		48	0.036	9.137								64	0.14	7.971		67	0.005	64.887		60	0.195	53.368
		48	0.186	11.499		64	0.135	32.446		47	0.468	69.887				49	0.019	77.852		48	0.089	147.464								64	0.011	80.735		67	0.144	167.371		60	0.15	174.835
		48	0.401	53.573		64	0.147	71.107		47	0.565	111.253								48	0.051	109.186								64	0.14	46.525		67	0.089	101.212		60	0.041	172.417
		48	0.286	60.879		64	0.067	85.335		47	1.169	110.327								48	0.007	58.095								64	0.14	141.668		67	0.038	80.464		60	0.111	19.362
		48	0.475	41.052		64	0.497	145.371		47	0.091	52.81				50	0.014	96.953		48	0.036	157.487								64	0.236	20.235		67	0.128	156.614		60	0.561	168.215
		48	0.309	50.36		64	0.22	27.185		47	1.179	72.493				50	0.027	148.882		48	0.017	9.539								64	0.167	50.403		67	0.161	52.491		60	1.133	99.312
		48	0.339	32.107		64	0.037	78.088		47	0.291	146.705				50	0.066	159.468		48	0.048	133.451								64	0.229	107.058		67	0.319	35.133		60	0.463	176.417
		48	1.224	41.921		64	0.284	45.967		47	0.699	104.587				50	0.033	23.784		48	0.055	92.755								64	0.043	99.409		67	0.346	1.106		60	0.145	156.657
		48	0.35	55.668		64	0.232	4.275		47	0.303	15.303				50	0.065	162.889		48	0.124	144.527								64	0.285	75.425		67	0.183	20.061		60	0.301	36.221
		48	0.377	90.032		64	0.186	4.138		47	0.223	89.438				50	0.044	113.785		48	0.083	120.496								64	0.164	43.005		67	0.524	5.758		60	0.307	145.145
		48	0.2	90.925		64	0.484	1.05		47	0.191	112.669				50	0.029	102.736		48	0.115	155.884								64	0.164	21.201		67	0.562	20.067		60	0.143	35.93
		48	0.161	94.694		64	0.674	9.881		47	0.158	161.673				50	0.048	154.099		48	0.037	37.446								64	0.18	24.252		67	0.962	20.466		60	0.262	4.253
		48	0.224	107.501		64	0.316	178.771		47	0.098	101.668				50	0.02	112.333		48	0.058	85.097								64	0.08	15.918		67	1.027	0.335		60	0.32	6.292
		48	0.209	89.751		64	0.103	93.659		47	0.037	169.488				50	0.007	54.52		48	0.119	118.739								64	0.328	8.8		67	0.242	5.992		60	0.127	146.329
		48	0.386	87.64		64	0.124	117.177		47	0.041	168.761				50	0.059	50.076		48	0.062	144.466								64	0.185	7.935		67	0.34	5.83		60	0.391	151.902
						64	0.081	48.969								50	0.055	82.281		48	0.065	169.907												67	0.566	2.637		60	0.479	2.141
																50	0.096	37.514																67	0.449	0.171
		49	0.146	58.811						48	0.272	139.848				50	0.024	77.458												65	1.049	5.102		67	0.495	42.45
		49	0.769	38.617		66	0.178	116.907		48	0.215	164.174				50	0.067	170.72		49	0.019	120.88								65	0.724	13.232		67	0.081	21.431
		49	0.592	133.711		66	0.087	167.569		48	0.187	88.538				50	0.05	95.657		49	0.042	27.092								65	0.114	24.679		67	0.212	14.545		64	0.309	36.99
		49	0.024	93.15		66	0.026	61.934		48	0.322	155.898				50	0.058	152.692		49	0.044	167.192								65	0.025	152.795		67	0.068	81.648		64	0.81	12.026
		49	0.19	33.585		66	0.163	143.788		48	0.194	69.87				50	0.068	95.511		49	0.084	152.775								65	0.131	17.49		67	0.078	127.091		64	1.577	19.639
		49	0.135	30.437		66	0.036	177.363		48	0.409	147.975				50	0.029	133.809		49	0.03	135.656								65	0.122	7.556		67	0.197	132.33		64	3.626	12.214
		49	0.167	92.402		66	0.359	153.068		48	0.228	97.914				50	0.023	96.542		49	0.071	54.004								65	0.034	122.164				0		64	0.727	21.713
		49	0.056	31.272		66	0.122	77.795		48	0.5	80.255				50	0.054	164.697		49	0.055	126.185								65	0.034	125.385				0		64	0.278	23.188
		49	0.134	114.957		66	0.096	140.907		48	0.235	92.012				50	0.045	169.015		49	0.065	104.845								65	0.022	124.705				0		64	0.794	129.221
		49	0.169	71.048		66	0.034	172.206		48	0.111	96.947				50	0.019	24.043		49	0.042	165.031								65	0.084	27.903				0		64	0.257	151.834
		49	0.13	19.181		66	0.011	163.455		48	0.082	2.073				50	0.037	167.624		49	0.031	11.944								65	0.056	11.325				0		64	0.176	176.252
		49	0.061	136.009		66	0.086	172.137		48	0.146	136.907				50	0.028	91.158		49	0.054	103.294								65	0.041	34.779				0		64	0.379	70.877
		49	0.093	144.96		66	0.026	105.498		48	0.095	96.216				50	0.042	136.129		49	0.127	37.481								65	0.107	9.965				0
		49	0.113	137.371		66	0.09	131.659		48	0.163	101.719				50	0.025	129.286		49	0.035	148.887								65	0.266	12.558				0
		49	0.322	78.383		66	0.058	37.776		48	0.248	11.45				50	0.016	127.934		49	0.112	163.986														0		65	0.848	168.822
		49	0.86	46.768		66	0.057	34.87		48	0.392	60.103								49	0.092	140.168														0		65	1.687	6.196
		49	0.716	24.799		66	0.117	147.46		48	0.636	71.707								49	0.115	25.108								66	0.125	63.371				0		65	1.073	175.641
		49	0.784	1.645		66	0.132	53.672		48	0.389	127.355				51	0.032	132.864		49	0.073	174.175								66	0.153	94.739						65	0.896	175.138
		49	0.38	11.051		66	0.132	167.53		48	0.806	74.011				51	0.019	72.129		49	0.015	3.997								66	0.047	119.289						65	0.219	4.554
		49	0.922	8.812		66	0.085	18.291		48	0.571	98.48				51	0.112	76.952		49	0.056	53.274								66	0.082	16.882						65	0.217	9.432
		49	0.356	72.844		66	0.201	163.406		48	1.65	98.084				51	0.064	149.729		49	0.093	164.668								66	0.237	16.155						65	0.728	1.854
		49	0.353	54.517		66	0.078	141.549		48	0.636	86.971				51	0.078	150.126		49	0.086	13.069								66	0.098	32.214						65	0.363	8.259
		49	0.41	51.735		66	0.121	151.965		48	0.405	120.004				51	0.03	44.403		49	0.118	10.93								66	0.111	104.028						65	0.333	17.771
		49	0.155	87.934		66	0.147	134.022		48	0.405	104.435				51	0.048	31.648		49	0.061	143.507								66	0.18	31.717						65	0.25	13.836
		49	0.129	33.236		66	0.148	110.901		48	0.618	100.946				51	0.032	165.835		49	0.041	79.687								66	0.147	17.432						65	0.102	41.336
		49	0.199	29.415		66	0.187	43.543		48	0.804	109.088				51	0.023	124.191		49	0.107	176.183								66	0.703	3.987						65	0.123	9.697
		49	0.119	23.617		66	0.46	107.767		48	0.765	102.372				51	0.03	132.904		49	0.154	120.803								66	0.093	30.582						65	0.122	91.558
		49	0.218	160.875		66	0.449	159.08		48	0.92	106.726				51	0.026	71.98		49	0.033	130.879								66	0.076	131.205						65	0.629	31.384
		49	0.098	143.19		66	0.632	165.134		48	0.819	115.663				51	0.012	163.37		49	0.073	59.162								66	0.12	1.505						65	0.24	14.606
		49	0.093	120.509						48	0.34	124.07				51	0.039	156.737												66	0.019	3.293						65	0.056	39.647
																51	0.011	163.481												66	0.168	3.233						65	2.891	35.053
						67	0.57	174.232								51	0.017	150.819		50	0.021	157.917								66	0.081	131.585
		50	0.177	45.622		67	0.071	88.882		49	0.148	128.327				51	0.066	150.026		50	0.03	100.728								66	0.08	90.244
		50	0.144	107.576		67	0.239	92.412		49	0.742	125.557				51	0.054	169.186		50	0.014	41.017								66	0.028	49.647
		50	0.56	176.867		67	0.069	110.354		49	0.116	2.131				51	0.022	64.912		50	0.057	145.229								66	0.145	75.626
		50	0.272	148.016		67	0.065	67.482		49	0.278	30.385				51	0.04	121.01		50	0.041	140.592
		50	0.203	103.818		67	0.022	172.566		49	1.601	75.734				51	0.041	143.731		50	0.033	143.268
		50	0.208	43.286						49	1.813	69.09				51	0.01	106.173		50	0.04	69.634								67	0.167	68.53
		50	0.166	6.881						49	0.521	21.617				51	0.061	141.279		50	0.014	87.802								67	0.062	112.938
		50	0.568	6.413		68	0.143	76.608		49	0.452	15.943				51	0.081	163.11		50	0.031	122.366								67	0.008	171.177
		50	0.178	14.522		68	0.021	128.794		49	0.12	40.713				51	0.044	121.581		50	0.023	113.434								67	0.054	4.447
		50	0.28	163.316		68	0.036	80.62		49	0.184	127.11				51	0.025	145.779		50	0.02	28.877								67	0.059	21.49
		50	0.085	112.191		68	0.127	130.467		49	0.377	70.55				51	0.035	172.901		50	0.114	149.806								67	0.108	126.255
		50	0.368	14.163		68	0.078	16.461		49	0.179	115.837				51	0.028	3.713		50	0.124	153.94								67	0.104	119.692
		50	0.238	112.648		68	0.096	103.221		49	0.352	12.541				51	0.044	93.151		50	0.08	167.547								67	0.099	44.547
		50	0.37	165.765		68	0.03	36.339		49	0.277	29.044								50	0.019	146.165								67	0.074	111.429
		50	0.141	31.998						49	0.145	61.881								50	0.046	163.752								67	0.03	109.016
		50	0.221	8.913						49	0.236	97.195				52	0.069	173.884		50	0.016	167.418								67	0.133	149.655
		50	0.247	174.122		69	0.128	125.462		49	0.284	82.499				52	0.032	131.13		50	0.028	160.68								67	0.091	0.555
		50	0.047	174.014		69	0.027	82.682		49	0.582	86.652				52	0.011	32.174		50	0.008	115.421								67	0.096	106.007
		50	0.319	0.754		69	0.016	151.964		49	0.688	97.238				52	0.049	153.325		50	0.029	114.434								67	0.117	148.536
		50	0.659	17.143		69	0.073	26.467		49	0.284	112.893				52	0.084	179.115		50	0.041	16.764								67	0.522	101.023
		50	0.308	66.116		69	0.087	117.877		49	2.036	94.431				52	0.071	179.508		50	0.028	140.192								67	0.127	161.136
		50	0.241	178.386		69	0.181	36.725		49	0.419	82.354				52	0.045	125.076		50	0.052	98.172								67	0.104	166.912
		50	0.115	153.106		69	0.435	3.179		49	0.416	116.432				52	0.037	85.008		50	0.027	170.109								67	0.097	120.712
		50	0.505	45.857		69	1.264	29.203		49	0.418	110.066				52	0.093	91.701		50	0.038	115.029								67	0.267	157.637
		50	0.186	58.76		69	0.889	46.847		49	0.413	111.923				52	0.03	109.677		50	0.003	16.082
		50	0.388	31.931		69	0.06	29.283		49	0.578	97.829				52	0.021	179.002		50	0.02	110.902
		50	0.057	74.808		69	0.755	30.615		49	0.319	92.136				52	0.049	99.057		50	0.05	8.763
		50	0.501	101.701		69	0.542	11.955		49	0.266	68.311				52	0.055	176.915
		50	0.338	76.972		69	0.419	7.317		49	0.634	85.712				52	0.071	160.326
		50	0.235	131.166		69	0.025	80.593		49	0.757	108.91				52	0.057	119.333		51	0.048	53.036
						69	0.293	90.442								52	0.005	94.115		51	0.03	143.202
						69	0.147	156.697								52	0.104	29.649		51	0.058	98.773
		51	0.237	76.809		69	0.276	31.476		50	0.019	154.797				52	0.024	134.387		51	0.053	160.998
		51	0.236	40.545		69	0.172	159.871		50	0.163	102.812				52	0.038	28.249		51	0.076	154.539
		51	0.125	136.686		69	0.024	177.903		50	0.184	55.288				52	0.036	141.342		51	0.052	178.77
		51	0.184	70.589		69	0.164	1.083		50	0.417	71.594				52	0.011	32.483		51	0.015	3.276
		51	0.123	26.132						50	0.513	110.025				52	0.098	173.441		51	0.074	114
		51	0.134	142.455						50	0.144	90.09				52	0.11	5.724		51	0.037	161.404
		51	0.102	23.821		70	0.016	82.356		50	0.206	106.738				52	0.026	95.164		51	0.043	53.471
		51	0.236	34.227		70	0.237	1.382		50	0.068	113.049				52	0.024	87.936		51	0.016	52.652
		51	0.085	2.089		70	0.158	1.235		50	0.088	74.61				52	0.089	116.44		51	0.043	136.241
		51	0.048	154.027		70	0.051	129.577		50	0.122	25.36				52	0.007	146.709		51	0.03	22.465
		51	0.209	178.05		70	0.167	142.927		50	0.029	163.66				52	0.051	112.941		51	0.028	155.522
		51	0.092	114.602		70	0.055	3.472		50	0.019	52.671								51	0.061	62.541
		51	0.021	61.08		70	0.055	25.648		50	0.071	117.939								51	0.013	44.729
		51	0.053	157.878		70	0.061	150.193		50	0.278	2.747				53	0.016	155.532		51	0.098	155.887
		51	0.078	1.86		70	0.49	169.173		50	0.382	66.704				53	0.045	7.608		51	0.083	150.186
		51	0.277	46.661		70	0.717	8.679		50	0.119	2.675				53	0.033	156.621		51	0.042	114.454
		51	0.137	0.217		70	1.038	10.537		50	0.084	43.651				53	0.041	89.886		51	0.018	119.924
		51	0.054	143.157		70	1.594	49.348		50	0.226	115.81				53	0.013	101.804		51	0.028	82.307
		51	0.018	1.28		70	0.244	1.589		50	0.105	168.511				53	0.055	79.986		51	0.019	66.979
		51	0.174	27.425		70	0.095	7.987		50	0.25	10.208				53	0.03	66.928		51	0.088	158.948
		51	0.368	38.686		70	0.618	179.9		50	0.161	128.35				53	0.01	168.611		51	0.076	154.876
		51	0.265	62.415		70	0.195	157.075		50	0.083	56.146				53	0.025	177.24		51	0.029	17.599
		51	0.289	18.999		70	0.181	43.639		50	0.289	117.491				53	0.017	154.492		51	0.035	132.863
		51	0.417	67.202		70	0.132	35.406		50	0.239	108.162				53	0.044	16.948		51	0.064	153.411
		51	0.322	56.81		70	0.437	11.086		50	0.087	5.992				53	0.016	122.708		51	0.065	123.599
		51	0.341	38.093		70	0.125	32.014		50	0.1	144.775				53	0.087	71.346
		51	0.132	84.093		70	0.147	39.521		50	0.553	101.77				53	0.028	157.605
		51	0.056	178.492		70	0.092	137.77		50	1.072	102.181				53	0.043	167.441		52	0.023	47.279
		51	0.041	152.608		70	0.872	162.987		50	0.576	97.534				53	0.035	83.894		52	0.017	121.142
		51	0.131	63.059		70	1.053	0.175		50	0.406	129.085				53	0.033	115.701		52	0.015	136.02
						70	0.933	12.495								53	0.075	168.35		52	0.032	23.316
						70	0.607	11.133								53	0.102	172.673		52	0.048	156.051
		52	0.167	176.271		70	0.333	4.69		51	0.045	154.799				53	0.067	174.807		52	0.054	172.595
		52	0.108	72.66		70	1.195	4.558		51	0.031	158.798				53	0.075	179.024		52	0.028	163.498
		52	0.121	161.482						51	0.033	71.278				53	0.019	142.982		52	0.028	26.434
		52	0.354	179.838						51	0.272	104.032				53	0.012	133.028		52	0.019	45.077
		52	0.258	178.726		71	0.204	9.033		51	0.029	117.651				53	0.04	26.689		52	0.022	170.274
		52	0.162	173.553		71	0.351	7.099		51	0.078	164.724				53	0.015	46.4		52	0.028	91.877
		52	0.221	153.802		71	0.083	44.194		51	0.159	167.232				53	0.041	42.952		52	0.014	101.309
		52	0.092	65.84		71	0.083	12.499		51	0.188	94.436				53	0.05	155.91		52	0.035	110.026
		52	0.068	171.527		71	0.05	41.249		51	0.26	81.891				53	0.026	173.667		52	0.018	169.397
		52	0.127	177.91		71	0.256	137.002		51	0.041	134.645								52	0.018	60.87
		52	0.071	57.462		71	0.29	7.439		51	0.018	28.651								52	0.052	171.057
		52	0.162	63.299		71	0.103	65.77		51	0.506	70.099				54	0.006	16.091		52	0.057	112.435
		52	0.127	122.6		71	0.187	63.842		51	0.221	76.544				54	0.132	9.08		52	0.053	172.234
		52	0.226	168.484		71	0.125	160.154		51	0.131	22.514				54	0.029	18.089		52	0.061	160.914
		52	0.145	113.808		71	0.048	133.698		51	0.128	8.025				54	0.056	168.788		52	0.061	164.344
		52	0.252	169.741		71	0.083	89.852		51	0.209	3.61				54	0.022	168.943		52	0.033	108.486
		52	0.043	64.886		71	0.185	10.251		51	0.401	10.873				54	0.051	165.786		52	0.045	146.555
		52	0.06	4.01		71	0.052	73.972		51	0.698	101.184				54	0.014	40.383		52	0.028	134.53
		52	0.11	53.233		71	0.113	141.094		51	0.033	143.889				54	0.02	140.22		52	0.017	120.427
		52	0.029	144.672		71	0.027	126.811		51	0.114	177.876				54	0.008	98.144		52	0.065	172.461
		52	0.033	134.354		71	0.083	88.618		51	0.299	88.623				54	0.015	45.633		52	0.06	148.441
		52	0.09	55.793		71	0.038	102.65		51	0.064	77.886				54	0.048	160.751		52	0.034	163.542
		52	0.206	131.728		71	0.018	121.186		51	0.232	107.787				54	0.056	150.76		52	0.026	132.341
		52	0.295	147.578		71	0.079	123.072		51	0.116	176.398				54	0.122	156.233
		52	0.054	102.423		71	0.094	68.687		51	0.006	162.459				54	0.041	161.455
		52	0.076	47.783		71	0.078	89.388		51	0.151	131.68				54	0.029	77.244		53	0.028	153.689
		52	0.035	92.162		71	0.197	80.147		51	0.304	119.248				54	0.019	168.975		53	0.087	175.168
		52	0.027	65.798		71	0.132	70.167		51	1.236	101.795				54	0.037	141.558		53	0.083	162.431
		52	0.027	106.207		71	0.166	19.307		51	0.785	84.321				54	0.011	4.485		53	0.033	80.302
		52	0.015	46.464		71	0.076	4.458		51	0.412	93.971				54	0.056	49.551		53	0.016	88.272
						71	0.129	14.108								54	0.042	155.712		53	0.062	77.541
						71	0.098	83.856								54	0.023	160.646		53	0.062	176.011
		53	0.134	73.531						52	0.03	150.46				54	0.056	168.477		53	0.064	20.587
		53	0.046	153.626						52	0.158	163.785				54	0.119	179.684		53	0.075	178.962
		53	0.259	168.999		72	0.236	57.834		52	0.528	140.74				54	0.048	131.013		53	0.029	168.362
		53	0.073	134.569		72	0.065	1.727		52	0.319	161.577				54	0.07	130.606		53	0.059	71.617
		53	0.043	19.526		72	0.074	126.622		52	0.025	136.636				54	0.166	115.434		53	0.074	171.03
		53	0.112	141.728		72	0.186	48.319		52	0.163	112.965				54	0.024	84.931		53	0.023	10.643
		53	0.103	150.652		72	0.134	20.428		52	0.257	111.967				54	0.05	51.094		53	0.092	143.953
		53	0.262	157.975		72	0.291	171.725		52	0.075	140.015								53	0.08	173.565
		53	0.064	39.576		72	0.139	2.164		52	0.156	53.429								53	0.025	79.268
		53	0.152	136.351		72	0.233	21.842		52	0.333	98.576				55	0.019	177.801		53	0.026	112.938
		53	0.142	146.062		72	0.023	8.529		52	0.214	50.938				55	0.046	38.999		53	0.053	57.726
		53	0.327	171.337		72	0.026	77.114		52	0.256	62.241				55	0.014	45.521		53	0.046	54.097
		53	0.077	150.875		72	0.088	74.004		52	0.203	129.159				55	0.039	104.955		53	0.094	148.426
		53	0.217	132.316		72	0.114	31.286		52	0.239	40.148				55	0.035	108.109		53	0.103	173.224
		53	0.086	103.925		72	0.047	136.164		52	0.321	82.984				55	0.022	70.185		53	0.047	129.085
		53	0.22	28.26		72	0.072	171.966		52	0.293	75.948				55	0.023	53.034		53	0.024	158.088
		53	0.251	121.811		72	0.066	2.331		52	0.47	88.823				55	0.02	131.909		53	0.081	177.552
		53	0.483	164.685		72	0.115	176.077		52	0.326	122.139				55	0.067	172.517		53	0.064	167.049
		53	0.063	159.743		72	0.189	67.918		52	0.941	56.274				55	0.012	47.082		53	0.078	100.762
		53	0.089	144.067		72	0.15	13.118		52	0.722	174.539				55	0.04	5.129		53	0.096	165.51
		53	0.036	46.044		72	0.234	28.649		52	0.213	96.432				55	0.022	157.471		53	0.064	169.603
		53	0.29	59.063		72	0.406	44.877		52	0.768	74.075				55	0.01	109.836
		53	0.026	105.295		72	0.418	1.224		52	0.278	3.379				55	0.08	128.363
		53	0.166	164.469		72	0.59	6.622		52	0.244	40.269				55	0.098	178.226		54	0.054	54.691
		53	0.174	153.61		72	0.239	54.342		52	0.183	56.826				55	0.054	158.463		54	0.033	148.44
		53	0.159	143.858		72	0.296	143.779		52	0.285	90.691				55	0.063	152.985		54	0.022	79.066
		53	0.076	42.832		72	0.062	160.745		52	0.087	59.135				55	0.059	103.476		54	0.014	21.801
		53	0.061	131.613		72	0.086	2.967		52	0.225	111.128				55	0.043	140.026		54	0.044	160.429
		53	0.007	91.734		72	0.798	14.111		52	0.206	80.178				55	0.049	74.239		54	0.038	48.289
		53	0.349	133.951		72	0.452	1.462								55	0.025	175.542		54	0.035	137.948
																55	0.056	18.78		54	0.023	175.859
										53	0.152	27.395				55	0.075	176.3		54	0.021	96.057
		54	0.351	161.395		73	0.479	50.722		53	0.274	141.039				55	0.021	158.553		54	0.016	152.365
		54	0.139	176.268		73	0.061	14.652		53	0.382	38.963				55	0.056	62.242		54	0.019	10.345
		54	0.142	175.155		73	0.077	130.583		53	0.554	174.29				55	0.039	59.573		54	0.018	174.929
		54	0.154	133.465		73	0.061	41.383		53	0.09	144.426				55	0.042	135.044		54	0.029	59.117
		54	0.214	145.227		73	0.135	70.795		53	0.223	44.238				55	0.02	115.558		54	0.074	152.47
		54	0.284	174.351		73	0.203	150.645		53	0.142	132.139								54	0.102	173.25
		54	0.236	135.591		73	0.208	47.287		53	0.168	83.512								54	0.048	162.624
		54	0.159	117.003		73	0.107	49.331		53	0.053	54.638				56	0.011	101.214		54	0.046	158.128
		54	0.162	108.683		73	0.061	38.895		53	0.108	166.385				56	0.008	102.75		54	0.056	174.92
		54	0.086	139.156		73	0.104	17.263		53	0.17	173.299				56	0.043	147.973		54	0.015	162.15
		54	0.269	115.561		73	0.021	86.974		53	0.185	51.817				56	0.06	153.79		54	0.09	3.77
		54	0.516	166.202		73	0.177	49.496		53	0.034	163.334				56	0.017	118.81		54	0.141	161.425
		54	0.668	126.158		73	0.121	10.732		53	0.354	82.538				56	0.002	33.686		54	0.045	150.276
		54	0.872	137.561		73	0.062	51.615		53	0.161	86.179				56	0.032	71.321		54	0.037	142.703
		54	0.097	171.346		73	0.242	38.329		53	0.245	102.436				56	0.024	152.653		54	0.002	159.242
		54	0.137	93.128		73	0.234	87.789		53	0.472	86.416				56	0.02	175.932		54	0.025	31.141
		54	0.15	36.748		73	0.201	16.2		53	0.593	101.913				56	0.013	176.114		54	0.042	152.622
		54	0.1	138.544		73	0.231	63.947		53	0.333	107.493				56	0.049	139.078		54	0.072	40.048
		54	0.073	132.066		73	0.331	3.102		53	1.231	100.619				56	0.011	102.406		54	0.083	169.023
		54	0.108	158.254		73	0.228	84.574		53	2.338	94.666				56	0.009	86.482
		54	0.107	154.62		73	0.167	34.452		53	0.955	28.113				56	0.016	129.41
		54	0.682	131.289		73	0.15	1.059		53	0.268	45.786				56	0.016	78.25		55	0.01	46.66
		54	0.111	115.062		73	0.061	153.899		53	0.087	126.042				56	0.022	53.469		55	0.018	75.592
		54	0.073	109.588		73	0.216	28.638		53	0.04	141.297				56	0.034	163.601		55	0.027	121.996
		54	0.248	108.138		73	0.253	11.181		53	0.246	99.865				56	0.035	162.607		55	0.028	137.865
		54	0.07	138.983		73	0.129	147.193		53	0.052	23.645				56	0.024	138.708		55	0.034	13.252
		54	0.247	138.088		73	0.305	10.117		53	0.338	110.397				56	0.008	117.653		55	0.024	156.433
		54	0.068	120.403		73	0.166	66.203		53	0.26	79.149				56	0.016	89.608		55	0.041	16.123
		54	0.15	135.384												56	0.019	105.795		55	0.032	149.233
		54	0.277	117.278												56	0.062	57.56		55	0.096	74.544
						74	0.177	129.123		54	0.108	56.613				56	0.04	172.782		55	0.04	171.442
						74	0.033	174.341		54	0.033	116.215				56	0.057	157.495		55	0.081	172.718
		55	0.022	136.467		74	0.478	39.264		54	0.056	13.842				56	0.025	95.1		55	0.088	177.941
		55	0.02	78.22		74	0.074	142.611		54	0.193	118.887				56	0.023	32.945		55	0.046	175.635
		55	0.037	24.986		74	0.082	170.106		54	0.065	46.105				56	0.008	35.091		55	0.012	168.147
		55	0.04	29.364		74	0.443	156.55		54	0.092	99.568								55	0.013	73.244
		55	0.035	31.376		74	0.448	25.325		54	0.121	61.426								55	0.065	81.818
		55	0.02	140.234		74	0.274	4.684		54	0.017	81.012				57	0.015	113.788		55	0.1	175.204
		55	0.049	82.846		74	0.118	0.157		54	0.051	80.022				57	0.024	71.012		55	0.069	161.114
		55	0.084	119.508		74	0.044	4.351		54	0.05	56.926				57	0.022	153.545		55	0.048	124.628
		55	0.059	13.921		74	0.077	12.103		54	0.141	127.171				57	0.025	18.073		55	0.024	137.543
		55	0.031	90.3		74	0.027	75.612		54	0.221	128.341				57	0.063	173.006		55	0.032	80.807
		55	0.023	37.981		74	0.123	111.28		54	0.02	81.408				57	0.063	46.143		55	0.026	167.939
		55	0.014	128.321		74	0.046	160.508		54	0.041	70.012				57	0.099	144.03		55	0.028	12.315
		55	0.011	24.361		74	0.109	49.506		54	0.045	136.798				57	0.033	108.917		55	0.039	177.059
		55	0.042	13.3		74	0.108	88.311		54	0.118	131.46				57	0.058	122.977		55	0.101	155.877
		55	0.018	97.884		74	0.062	2.714		54	0.201	151.556				57	0.017	101.413		55	0.07	163.488
		55	0.037	142.306		74	0.035	153.131		54	0.487	33.706				57	0.018	91.989		55	0.023	153.222
		55	0.029	94.685		74	0.049	105.424		54	0.071	25.918				57	0.025	140.454		55	0.032	17.662
		55	0.031	18.279		74	0.17	36.615		54	0.038	15				57	0.038	51.79
		55	0.064	30.018		74	0.026	126.971		54	0.133	64.304				57	0.037	173.02
		55	0.02	16.689		74	0.006	27.34		54	0.384	96.027				57	0.012	135.098		56	0.091	162.765
		55	0.028	175.437		74	0.233	50.813		54	0.053	15.71				57	0.018	101.716		56	0.101	169.311
		55	0.014	141.907		74	0.66	21.542		54	0.351	99.715				57	0.063	157.46		56	0.06	165.363
		55	0.045	129.832		74	0.292	27.057		54	0.019	135.662				57	0.06	147.418		56	0.038	131.084
		55	0.044	160.101		74	0.109	54.438		54	0.044	90.508				57	0.018	99.488		56	0.064	172.022
		55	0.027	175.673						54	0.045	110.941				57	0.026	2.744		56	0.057	143.696
		55	0.027	8.821						54	0.046	38.17				57	0.037	54.461		56	0.047	107.108
		55	0.039	16.131		75	0.253	16.785		54	0.154	88.395				57	0.016	113.328		56	0.156	104.573
		55	0.021	33.295		75	0.075	67.635		54	0.026	28.21				57	0.002	137.828		56	0.154	155.845
		55	0.013	38.43		75	0.043	88.581								57	0.051	25.802		56	0.017	161.724
		55	0.043	56.275		75	0.792	9.961								57	0.045	160.837		56	0.021	37.216
						75	0.554	8.902		55	0.081	144.325				57	0.051	145.915		56	0.119	46.65
						75	0.568	2.901		55	0.065	67.454				57	0.006	1.531		56	0.058	138.359
		56	0.016	65.441		75	0.112	168.596		55	0.227	92.833				57	0.031	152.374		56	0.047	8.59
		56	0.056	98.017		75	0.607	169.827		55	0.129	128.719								56	0.051	35.803
		56	0.174	70.429		75	0.075	1.645		55	0.137	157.329								56	0.06	168.572
		56	0.056	67.348		75	0.012	101.687		55	0.05	98.313				58	0.022	171.367		56	0.032	77.491
		56	0.047	58.507		75	0.569	84.63		55	0.186	106.783				58	0.021	164.723		56	0.077	174.167
		56	0.071	93.796		75	0.665	179.13		55	0.029	94.362				58	0.033	157.784		56	0.137	145.922
		56	0.051	139.892		75	0.68	21.74		55	0.16	140.143				58	0.013	165.779		56	0.077	128.174
		56	0.147	74.103		75	1.238	5.704		55	0.141	144.355				58	0.032	32.264		56	0.112	126.807
		56	0.083	94.856		75	0.295	176.592		55	0.137	120.671				58	0.017	80.869		56	0.044	89.655
		56	0.063	95.395		75	0.367	4.885		55	0.059	74.788				58	0.008	148.396		56	0.075	112.254
		56	0.049	74.333		75	0.758	16.815		55	0.686	108.376				58	0.012	103.975		56	0.05	134.078
		56	0.139	84.639		75	0.074	13.087		55	0.58	106.207				58	0.017	48.068		56	0.141	176.556
		56	0.012	28.421		75	0.133	41.237		55	0.512	112.714				58	0.022	144.947		56	0.058	165.958
		56	0.01	75.474		75	0.198	136.564		55	0.391	111.316				58	0.015	103.285		56	0.048	0.313
		56	0.063	32.055		75	0.294	7.526		55	0.208	94.847				58	0.027	119.871		56	0.019	160.731
		56	0.047	82.002		75	0.084	101.049		55	0.117	55.603				58	0.033	155.472
		56	0.045	80.726						55	0.138	134.917				58	0.032	162.822
		56	0.006	160.77						55	0.026	37.649				58	0.015	5.026		57	0.013	161.274
		56	0.021	148.943						55	0.342	50.737				58	0.021	170.015		57	0.024	86.914
		56	0.168	97.939						55	0.062	125.64				58	0.032	31.145		57	0.016	100.785
		56	0.118	53.213						55	0.047	10.894				58	0.018	112.665		57	0.038	126.362
		56	0.112	92.928						55	1.007	121.638				58	0.019	174.284		57	0.027	167.948
		56	0.231	138.124						55	0.586	115.427				58	0.017	131.422		57	0.05	135.579
		56	0.07	53.219						55	0.361	35.174				58	0.026	67.121		57	0.038	99.349
		56	0.167	64.743						55	0.425	6.657				58	0.066	122.304		57	0.051	23.327
		56	0.077	91.985						55	0.449	3.497				58	0.038	151.69		57	0.066	137.693
		56	0.053	89.162						55	0.451	25.981				58	0.034	3.949		57	0.018	119.804
		56	0.168	128.114						55	0.806	27.987				58	0.057	168.018		57	0.046	177.055
		56	0.086	88.191												58	0.02	7.432		57	0.032	137.223
		56	0.189	54.545												58	0.005	34.557		57	0.035	39.157
										56	0.017	171.447				58	0.041	161.202		57	0.028	59.923
										56	0.085	129.17								57	0.03	178.268
		57	0.21	75.515						56	0.008	179.618								57	0.014	23.109
		57	0.221	110.586						56	0.077	36.165				59	0.033	175.78		57	0.052	122.736
		57	0.402	150.21						56	0.05	14.829				59	0.091	135.034		57	0.024	47.358
		57	0.079	92.863						56	0.043	117.256				59	0.035	130.597		57	0.044	31.914
		57	0.067	15.669						56	0.068	124.422				59	0.026	115.755		57	0.055	7.439
		57	0.088	11.53						56	0.08	21.652				59	0.02	148.932		57	0.048	157.084
		57	0.013	161.166						56	0.043	83.12				59	0.01	14.004		57	0.025	85.688
		57	0.191	47.418						56	0.119	80.272				59	0.026	136.235		57	0.032	54.225
		57	0.166	61.282						56	0.199	4.377				59	0.046	93.361		57	0.04	146.793
		57	0.088	179.342						56	0.207	0.673				59	0.049	175.572		57	0.01	107.956
		57	0.23	144.297						56	0.382	38.25				59	0.005	111.447		57	0.039	51.887
		57	0.146	102.57						56	0.24	129.181				59	0.03	53.979		57	0.04	84.74
		57	0.131	123.362						56	0.539	123.745				59	0.062	75.19		57	0.048	178.162
		57	0.476	112.307						56	0.921	120.639				59	0.049	145.826
		57	0.039	113.005						56	0.625	29.905				59	0.031	78.768
		57	0.091	56.241						56	0.205	17.633				59	0.025	94.77		58	0.128	152.839
		57	0.163	66.949						56	0.133	36.572				59	0.009	176.223		58	0.108	126.505
		57	0.342	114.252						56	0.112	0.77				59	0.028	154.172		58	0.076	149.147
		57	0.11	89.113						56	0.207	7.898				59	0.052	175.323		58	0.036	25.946
		57	0.103	62.955						56	0.361	69.357				59	0.019	152.809		58	0.014	44.064
		57	0.211	104.577						56	0.091	40.623				59	0.032	2.114		58	0.125	149.681
		57	0.317	123.077						56	0.12	46.178				59	0.023	83.314		58	0.02	120.985
		57	0.176	171.308						56	0.428	121.282				59	0.028	151.036		58	0.014	48.626
		57	0.246	131.781						56	0.408	30.535				59	0.071	173.909		58	0.056	169.975
		57	0.131	173.259						56	0.357	0.885				59	0.021	103.278		58	0.015	10.003
		57	0.321	154.188						56	0.433	0.707				59	0.012	95.672		58	0.041	146.127
		57	0.13	174.567						56	0.409	29.544				59	0.027	142.76		58	0.039	79.721
		57	0.156	21.498						56	0.487	33.119				59	0.041	154.967		58	0.031	141.999
		57	0.376	134.579												59	0.025	171.476		58	0.062	41.611
		57	0.408	156.954																58	0.037	113.072
										57	0.167	30.931								58	0.041	135.728
										57	0.046	136.75				60	0.006	67.96		58	0.027	128.944
		58	0.022	142.338						57	0.138	13.534				60	0.031	4.169		58	0.065	83.382
		58	0.133	47.425						57	0.035	145.122				60	0.066	168.547		58	0.078	133.818
		58	0.015	19.094						57	0.014	108.525				60	0.029	141.688		58	0.073	125.302
		58	0.035	115.3						57	0.033	105.293				60	0.052	63.703		58	0.09	130.56
		58	0.054	40.597						57	0.096	54.245				60	0.06	162.934		58	0.107	128.341
		58	0.051	57.418						57	0.15	7.105				60	0.002	131.701		58	0.015	151.936
		58	0.094	109.384						57	0.206	73.723				60	0.047	65.892		58	0.068	68.583
		58	0.044	130.743						57	0.089	178.187				60	0.059	141.049		58	0.023	40.502
		58	0.032	126.676						57	0.193	140.307				60	0.042	165.698		58	0.085	120.847
		58	0.041	85.015						57	0.265	142.238				60	0.035	80.713		58	0.078	176.742
		58	0.028	67.576						57	0.176	108.313				60	0.066	139.86		58	0.037	105.24
		58	0.044	69.212						57	0.158	45.331				60	0.027	150.308
		58	0.051	95.481						57	0.188	99.909				60	0.022	3.644
		58	0.027	70.318						57	0.116	27.425				60	0.028	136.344		59	0.016	19.857
		58	0.004	35.908						57	0.143	74.745				60	0.074	132.355		59	0.085	160.286
		58	0.064	152.129						57	0.056	112.145				60	0.062	108.482		59	0.049	130.925
		58	0.048	52.334						57	0.027	165.788				60	0.04	148.697		59	0.067	91.379
		58	0.033	178.582						57	0.025	66.788				60	0.03	99.247		59	0.038	133.351
		58	0.06	93.224						57	0.057	41.089				60	0.024	169.931		59	0.068	32.263
		58	0.013	108.589						57	0.165	54.361				60	0.021	96.055		59	0.077	179.479
		58	0.008	113.803						57	0.028	65.96				60	0.02	118.564		59	0.054	175.351
		58	0.028	97.64						57	0.088	18.84				60	0.042	35.642		59	0.073	119.619
		58	0.007	142.956						57	1.183	28.484				60	0.036	136.522		59	0.084	174.403
		58	0.005	174.163						57	0.453	32.456				60	0.038	175.33		59	0.037	179.393
		58	0.08	120.344						57	0.177	38.4				60	0.022	52.249		59	0.036	2.571
		58	0.017	48.128						57	0.225	61.101				60	0.049	136.949		59	0.049	171.756
		58	0.044	101.358						57	0.288	35.214				60	0.017	179.761		59	0.014	71.271
		58	0.086	129.033						57	0.384	64.597								59	0.041	158.264
		58	0.079	157.12																59	0.041	154.41
		58	0.03	70.542												61	0.034	145.965		59	0.042	169.57
										58	0.079	177.95				61	0.16	108.535		59	0.052	92.535
										58	0.036	48.029				61	0.162	79.381		59	0.054	90.381
		59	0.059	52.476						58	0.062	112.061				61	0.144	109.192		59	0.073	65.342
		59	0.214	152.484						58	0.351	136.7				61	0.11	140.661		59	0.003	153.228
		59	0.042	99.441						58	0.215	67.341				61	0.104	84.802		59	0.133	13.711
		59	0.099	30.431						58	0.262	8.756				61	0.164	133.115		59	0.115	170.879
		59	0.094	145.91						58	0.308	24.342				61	0.043	67.087		59	0.079	146.002
		59	0.125	105.945						58	0.145	30.277				61	0.106	164.333		59	0.06	106.747
		59	0.124	94.682						58	0.208	3.082				61	0.041	148.299		59	0.061	101.885
		59	0.052	51.05						58	0.307	17.185				61	0.079	78.119		59	0.001	85.711
		59	0.033	77.742						58	0.748	77.144				61	0.122	149.09		59	0.03	89.584
		59	0.065	155.09						58	0.645	92.348				61	0.128	6.367
		59	0.006	144.106						58	0.453	61.62				61	0.099	145.207
		59	0.057	24.393						58	0.191	100.12				61	0.064	33.365		60	0.084	131.444
		59	0.075	121.688						58	0.32	151.132				61	0.047	175.668		60	0.104	174.792
		59	0.063	126.943						58	0.162	59.305				61	0.039	3.735		60	0.015	123.829
		59	0.008	134.537						58	0.044	63.955				61	0.071	40.396		60	0.063	81.928
		59	0.022	174.025						58	0.269	33.799				61	0.036	148.909		60	0.097	108.633
		59	0.097	130.132						58	0.823	1.558				61	0.185	7.826		60	0.107	151.461
		59	0.027	48.75						58	0.352	10.922				61	0.142	140.537		60	0.038	158.515
		59	0.064	63.367						58	0.141	148.584				61	0.093	159.398		60	0.035	8.133
		59	0.054	65.239						58	0.122	24.634				61	0.095	127.579		60	0.061	113.833
		59	0.01	56.246						58	0.137	34.985				61	0.087	173.506		60	0.045	93.702
		59	0.036	123.835						58	0.133	27.72				61	0.035	148.927		60	0.036	122.526
		59	0.036	124.362						58	0.356	12.75				61	0.077	2.954		60	0.044	20.004
		59	0.022	125.348						58	0.528	11.55				61	0.011	41.779		60	0.044	178.277
		59	0.086	79.519						58	1.607	19.368				61	0.028	154.463		60	0.022	93.669
		59	0.027	176.7						58	1.143	32.829								60	0.017	151.978
		59	0.088	47.719						58	0.416	63.399								60	0.026	173.482
		59	0.053	73.285						58	0.049	28.112				62	0.056	172.734		60	0.053	144.324
		59	0.051	37.9												62	0.054	150.191		60	0.012	14.893
		59	0.042	102.739												62	0.04	149.742		60	0.047	176.486
										59	0.002	9.39				62	0.026	110.924		60	0.015	68.816
										59	0.05	130.798				62	0.017	138.984		60	0.03	175.829
		60	0.078	92.184						59	0.054	142.984				62	0.008	61.55		60	0.031	158.949
		60	0.024	170.615						59	0.049	60.486				62	0.047	107.778		60	0.051	157.095
		60	0.023	12.956						59	0.125	43.343				62	0.002	89.366		60	0.07	151.172
		60	0.026	81.545						59	0.078	131.153				62	0.087	23.59		60	0.066	170.355
		60	0.013	177.979						59	0.077	86.726				62	0.071	158.713		60	0.06	132.651
		60	0.024	75.923						59	0.087	50.84				62	0.01	25.317		60	0.051	100.724
		60	0.065	84.271						59	0.101	9.915				62	0.044	110.242		60	0.029	150.771
		60	0.033	129.163						59	0.079	2.362				62	0.094	161.963
		60	0.026	21.054						59	0.07	20.098				62	0.061	46.667
		60	0.027	150.134						59	0.106	61.428				62	0.055	53.268		61	0.057	104.492
		60	0.02	173.135						59	0.053	12.862				62	0.038	126.886		61	0.044	156.476
		60	0.021	6.375						59	0.066	6.26				62	0.03	171.73		61	0.017	141.265
		60	0.027	75.66						59	0.01	144.417				62	0.01	124.852		61	0.035	134.542
		60	0.038	118.998						59	0.276	43.793				62	0.029	86.143		61	0.016	172.598
		60	0.075	82.547						59	0.034	3.362				62	0.056	169.558		61	0.065	92.876
		60	0.061	93.77						59	0.194	111.158				62	0.049	167.052		61	0.036	143.68
		60	0.031	148.21						59	0.047	54.273				62	0.076	159.136		61	0.049	174.304
		60	0.024	43.846						59	0.17	39.219				62	0.078	175.673		61	0.049	142.567
		60	0.068	90.201						59	0.011	39.492				62	0.027	165.085		61	0.036	78.3
		60	0.039	21.777						59	0.208	132.458				62	0.034	88.654		61	0.029	117.802
		60	0.015	46.223						59	0.035	70.767				62	0.03	110.934		61	0.039	61.084
		60	0.053	172.33						59	0.034	132.396				62	0.012	36.076		61	0.078	132.428
		60	0.013	61.138						59	0.022	179.233				62	0.038	160.738		61	0.098	138.313
		60	0.083	175.051						59	0.042	171.148								61	0.073	160.03
		60	0.042	127.015						59	0.06	167.147								61	0.061	122.909
		60	0.036	33.497						59	0.091	175.247				64	0.007	153.06		61	0.04	87.089
		60	0.049	97.098						59	0.091	88.299				64	0.024	69.838		61	0.042	164.8
		60	0.004	82.684						59	0.035	74.169				64	0.047	43.917		61	0.051	147.024
		60	0.023	78.379												64	0.01	36.338		61	0.024	174.068
		60	0.065	176.784												64	0.015	59.076		61	0.037	35.183
										60	0.261	37.336				64	0.003	29.891		61	0.082	169.674
										60	0.927	34.263				64	0.031	40.045		61	0.074	142.19
		61	0.055	68.881						60	0.817	87.815				64	0.02	120.864		61	0.066	162.964
		61	0.024	126.28						60	0.257	82.079				64	0.015	31.311		61	0.055	173.245
		61	0.065	8.824						60	0.549	71.404				64	0.024	36.799		61	0.043	121.045
		61	0.008	66.098						60	0.224	88.542				64	0.07	18.194		61	0.054	146.438
		61	0.069	102.956						60	0.165	62.869				64	0.006	42.232		61	0.027	164.482
		61	0.447	72.243						60	1.34	33.061				64	0.013	62.179
		61	0.229	58.717						60	1.175	157.262				64	0.04	36.88
		61	0.382	100.831						60	0.122	38.719				64	0.02	172.672		62	0.028	8.707
		61	0.338	63.91						60	0.016	166.578				64	0.025	23.462		62	0.043	151.063
		61	0.691	80.055						60	0.064	60.76				64	0.041	121.577		62	0.064	177.812
		61	0.272	104.22						60	0.186	18.487				64	0.047	170.014		62	0.047	101.83
		61	0.13	131.164						60	0.014	177.784				64	0.017	158.64		62	0.065	99.112
		61	0.164	156.102						60	0.085	116.728				64	0.009	71.446		62	0.059	137.061
		61	0.31	111.704						60	0.055	166.593				64	0.063	162.708		62	0.007	146.075
		61	0.323	132.257						60	0.16	66.696				64	0.03	177.472		62	0.045	2.243
		61	0.256	121.371						60	0.393	102.435				64	0.038	22.626		62	0.011	111.351
		61	0.159	122.622						60	0.141	7.946				64	0.034	71.974		62	0.084	77.281
		61	0.211	171.063						60	0.055	24.766				64	0.04	154.457		62	0.078	179.601
		61	0.127	82.631						60	0.087	47.015				64	0.077	97.791		62	0.053	57.569
		61	0.077	11.341						60	0.207	27.909				64	0.031	145.184		62	0.053	167.912
		61	0.031	2.88						60	0.2	38.427				64	0.057	24.853		62	0.006	39.581
		61	0.038	153.022						60	0.179	167.022						0		62	0.045	177.871
		61	0.119	175.219						60	0.073	134.051						0		62	0.04	101.14
		61	0.168	125.712						60	0.19	156.721				65	0.067	178.973		62	0.016	151.044
		61	0.141	153.647						60	0.131	123.427				65	0.081	176.463		62	0.05	61.425
		61	0.037	139.804						60	0.157	152.115				65	0.018	45.43		62	0.123	101.039
		61	0.14	75.656						60	0.078	163.916				65	0.009	140.388		62	0.056	172.732
		61	0.094	164.54						60	0.132	116.136				65	0.029	29.953		62	0.045	48.135
		61	0.088	88.114												65	0.035	166.67		62	0.13	51.55
		61	0.155	161.448												65	0.055	25.617		62	0.092	138.788
										61	0.022	4.018				65	0.033	26.69		62	0.074	138.793
										61	0.036	128.074				65	0.047	6.955		62	0.057	117.185
		62	0.141	90.965						61	0.087	97.688				65	0.034	116.929		62	0.078	158.509
		62	0.098	114.217						61	0.167	72.999				65	0.043	86.74		62	0.023	172.511
		62	0.053	48.263						61	0.036	164.273				65	0.016	59.254		62	0.03	125.328
		62	0.098	103.673						61	0.06	9.532				65	0.006	10.486
		62	0.049	91.67						61	0.102	59.223				65	0.044	61.503
		62	0.271	77.09						61	0.068	153.532				65	0.046	115.654		63	0.009	103.674
		62	0.042	26.452						61	0.051	6.013				65	0.049	173.266		63	0.063	29.219
		62	0.142	127.288						61	0.091	41.012				65	0.074	7.954		63	0.081	130.702
		62	0.095	102.95						61	0.202	34.35				65	0.064	170.977		63	0.042	107.381
		62	0.181	54.561						61	0.319	36.676				65	0.044	178.394		63	0.025	109.429
		62	0.087	47.006						61	0.158	162.359				65	0.092	165.194		63	0.043	133.348
		62	0.238	97.994						61	0.061	177.441				65	0.014	127.317		63	0.026	121.927
		62	0.132	88.603						61	0.17	137.097				65	0.009	164.768		63	0.009	172.211
		62	0.122	142.762						61	0.112	146.733				65	0.017	29.486		63	0.076	74.812
		62	0.065	86.252						61	0.032	100.474				65	0.054	30.185		63	0.039	134.593
		62	0.059	172.226						61	0.022	166.016				65	0.036	158.918		63	0.034	131.024
		62	0.144	110.815						61	0.045	169.724				65	0.027	98.682		63	0.011	91.274
		62	0.062	133.535						61	0.036	117.671				65	0.036	164.969		63	0.069	98.744
		62	0.156	135.272						61	0.016	89.244				65	0.028	15.894		63	0.044	150.821
		62	0.101	35.632						61	0.046	92.833								63	0.052	77.148
		62	0.024	103.008						61	0.073	30.139								63	0.098	139.336
		62	0.155	132.586						61	0.209	23.391				66	0.013	15.668		63	0.077	178.808
		62	0.148	128.549						61	0.049	31.787				66	0.014	144.369		63	0.012	117.2
		62	0.263	169.145						61	0.067	130.406				66	0.002	144.837		63	0.14	92.258
		62	0.154	141.71						61	0.122	119.331				66	0.07	55.752		63	0.066	138.898
		62	0.099	116.243						61	0.076	92.679				66	0.066	164.347		63	0.027	81.215
		62	0.093	43.914						61	0.165	9.843				66	0.037	45.896		63	0.046	40.519
		62	0.137	109.216						61	0.197	106.11				66	0.037	156.94		63	0.012	23.637
		62	0.045	58.232												66	0.037	26.67		63	0.019	82.372
		62	0.298	66.976												66	0.031	173.47		63	0.049	143.497
										62	0.133	13.056				66	0.075	93.712		63	0.098	91.506
										62	0.165	26.955				66	0.052	172.809		63	0.106	164.866
		63	0.059	169.456						62	0.124	10.963				66	0.047	147.7		63	0.094	156.405
		63	0.044	178.902						62	0.084	8.161				66	0.045	145.632
		63	0.079	173.054						62	0.154	172.792				66	0.044	102.476
		63	0.068	18.401						62	0.02	114.13				66	0.019	88.283		64	0.064	165.855
		63	0.099	29.405						62	0.019	85.527				66	0.052	170.288		64	0.029	143.274
		63	0.008	19.491						62	0.16	16.759				66	0.039	127.732		64	0.04	145.821
		63	0.04	123.918						62	0.065	46.329				66	0.043	102.159		64	0.032	149.731
		63	0.039	148.16						62	0.068	147.264				66	0.026	12.305		64	0.034	53.882
		63	0.039	76.335						62	0.176	150.079				66	0.074	127.012		64	0.09	141.092
		63	0.036	76.608						62	0.039	20.523				66	0.049	146.951		64	0.051	147.227
		63	0.014	127.61						62	0.049	77.499				66	0.068	90.485		64	0.069	114.537
		63	0.02	61.161						62	0.032	55.272				66	0.063	142.443		64	0.054	167.133
		63	0.033	54.847						62	0.092	23.86				66	0.071	158.603		64	0.069	157.631
		63	0.037	15.801						62	0.015	140.976				66	0.1	111.895		64	0.018	145.03
		63	0.141	77.381						62	0.02	79.281				66	0.051	127.45		64	0.028	52.258
		63	0.09	101.174						62	0.1	33.514				66	0.004	64.754		64	0.013	6.991
		63	0.09	77.131						62	0.242	28.782				66	0.043	17.909		64	0.023	175.218
		63	0.042	82.829						62	0.062	11.729								64	0.009	141.959
		63	0.048	108.446						62	0.008	83.651								64	0.012	120.44
		63	0.251	106.391						62	0.026	24.32				67	0.009	170.594		64	0.043	122.227
		63	0.027	92.036						62	0.025	51.254				67	0.052	18.029		64	0.059	135.798
		63	0.121	82.746						62	0.024	138.63				67	0.026	72.387		64	0.054	178.051
		63	0.042	92.253						62	0.05	1.355				67	0.075	125.082		64	0.017	167.752
		63	0.022	74.217						62	0.085	58.375				67	0.043	164.476		64	0.028	81.346
		63	0.027	88.769						62	0.051	9.739				67	0.015	145.996		64	0.106	150.303
		63	0.249	76.905						62	0.039	36.001				67	0.026	83.356		64	0.037	115.147
		63	0.056	19.526						62	0.04	119.947				67	0.033	176.854		64	0.07	158.23
		63	0.395	82.608						62	0.052	22.516				67	0.041	105.472		64	0.066	161.22
		63	0.723	146.066												67	0.034	130.58		64	0.052	148.224
		63	1.09	92.608												67	0.06	171.661		64	0.025	129.02
										63	0.091	136.865				67	0.028	138.109		64	0.092	147.844
										63	0.157	22.46				67	0.046	119.464
		64	0.42	4.857						63	0.031	147.086				67	0.066	173.179
		64	0.84	0.373						63	0.121	63.243				67	0.027	154.839		65	0.038	77.496
		64	0.24	8.203						63	0.024	144.157				67	0.009	53.579		65	0.032	38.65
		64	0.145	6.977						63	0.173	133.105				67	0.036	1.896		65	0.026	176.313
		64	0.035	121.345						63	0.192	3.56				67	0.031	103.862		65	0.012	171.232
		64	0.089	52.8						63	0.41	17.808				67	0.036	175.765		65	0.023	155.995
		64	0.134	63.694						63	0.357	29.453				67	0.061	115.497		65	0.012	103.62
		64	0.023	140.574						63	0.38	154.599				67	0.01	165.77		65	0.008	57.38
		64	0.072	131.291						63	0.109	19.879				67	0.017	101.378		65	0.038	120.374
		64	0.127	22.282						63	0.071	12.922				67	0.026	97.647		65	0.022	119.454
		64	0.103	27.866						63	0.037	163.757				67	0.032	50.474		65	0.051	149.214
		64	0.127	94.773						63	0.031	148.426				67	0.052	161.97		65	0.064	153.674
		64	0.201	167.93						63	0.071	124.713				67	0.027	167.737		65	0.014	136.74
		64	0.585	113.934						63	0.064	176.685				67	0.034	49.249		65	0.07	168.868
		64	0.285	105.747						63	0.157	17.374				67	0.029	91.405		65	0.089	170.179
		64	0.165	73.674						63	0.147	17.697								65	0.077	170.075
		64	0.064	109.321						63	0.312	18.451								65	0.067	177.016
		64	0.014	26.582						63	0.163	36.979				68	0.051	105.516		65	0.07	179.47
		64	0.058	55.695						63	0.035	63.812				68	0.016	130.766		65	0.039	158.504
		64	0.034	85.138						63	0.022	165.342				68	0.049	107.584		65	0.031	129.571
		64	0.13	118.595						63	0.15	167.645				68	0.004	174.912		65	0.037	42.51
		64	0.073	76.83						63	0.152	165.804				68	0.019	175.57		65	0.037	99.143
		64	0.016	48.63						63	0.169	27.665				68	0.032	57.654		65	0.022	136.46
		64	0.014	141.534						63	0.05	41.119				68	0.063	133.085		65	0.04	11.334
		64	0.082	100.875						63	0.004	123.986				68	0.044	60.111		65	0.077	164.449
		64	0.035	143.232						63	0.024	20.859				68	0.085	167.503		65	0.045	164.085
		64	0.176	137.308						63	0.043	151.206				68	0.039	151.624		65	0.024	42.01
		64	0.165	130.238						63	0.084	26.196				68	0.038	138.485		65	0.096	117.689
		64	0.054	160.201												68	0.012	129.929		65	0.083	144.043
		64	0.171	114.165												68	0.006	168.825
										64	0.167	128.09				68	0.048	126.476
										64	1.894	100.713				68	0.075	113.775		66	0.042	140.017
		65	0.065	8.272						64	0.269	88.439				68	0.038	179.095		66	0.037	64.943
		65	0.113	35.997						64	0.011	177.912				68	0.003	96.361		66	0.022	171.491
		65	0.22	13.968						64	0.155	93.401				68	0.022	110.921		66	0.023	34.603
		65	0.04	134.753						64	0.837	74.277				68	0.028	150.148		66	0.036	155.507
		65	0.127	18.231						64	0.188	52.263				68	0.025	131.814		66	0.009	60.646
		65	0.131	62.415						64	0.084	24.016				68	0.023	6.263		66	0.016	147.571
		65	0.272	22.007						64	0.215	66.243				68	0.019	114.249		66	0.003	101.562
		65	0.164	19.077						64	0.261	53.595				68	0.043	126.922		66	0.028	148.606
		65	0.252	24.295						64	0.203	86.9				68	0.043	106.674		66	0.037	155.592
		65	0.217	165.066						64	0.276	73.412				68	0.202	102.886		66	0.015	8.136
		65	0.296	5.122						64	0.184	49.562				68	0.036	41.391		66	0.061	178.456
		65	0.067	5.025						64	0.124	2.544				68	0.007	155.947		66	0.044	125.393
		65	0.224	37.015						64	0.13	108.404				68	0.014	76.212		66	0.028	59.849
		65	0.27	159.438						64	0.059	30.8								66	0.037	159.526
		65	0.413	18.612						64	0.099	55.726								66	0.012	39.853
		65	0.619	20.297						64	0.1	22.078				69	0.03	48.76		66	0.026	39.497
		65	0.533	50.901												69	0.087	155.489		66	0.039	153.221
		65	0.104	0.052												69	0.028	10.451		66	0.015	53.49
		65	0.481	129.626						65	0.193	81.372				69	0.066	32.771		66	0.019	155.676
		65	0.1	35.427						65	0.194	60.302				69	0.003	4.793		66	0.051	166.927
		65	0.239	111.576						65	0.066	120.599				69	0.022	133.109		66	0.036	163.745
		65	0.037	75.941						65	0.077	82.586				69	0.041	5.104		66	0.086	118.435
		65	0.117	125.824						65	0.03	64.939				69	0.058	175.147		66	0.075	173.905
		65	0.074	83.398						65	0.048	136.541				69	0.01	117.005		66	0.02	154.227
		65	0.436	177.372						65	0.119	65.373				69	0.055	85.92		66	0.053	116.454
		65	0.584	177.601						65	0.082	49.694				69	0.02	165.326		66	0.044	161.564
		65	0.019	83.289						65	0.172	56.892				69	0.013	56.669		66	0.044	149.25
		65	0.115	178.22						65	0.102	46.218				69	0.009	87.907
		65	0.142	135.883						65	0.272	127.591				69	0.031	121.581
		65	0.044	158.73						65	0.104	134.208				69	0.005	10.643		67	0.103	172.307
										65	0.045	69.646				69	0.016	103.454		67	0.025	152.225
										65	0.043	84.101				69	0.085	102.373		67	0.016	70.41
		66	0.294	156.634						65	0.087	31.4				69	0.059	140.217		67	0.039	47.987
		66	0.245	178.639						65	0.058	1.101				69	0.012	173.534		67	0.021	42.433
		66	0.22	112.353						65	0.146	88.624				69	0.031	121.255		67	0.062	156.103
		66	0.181	89.38						65	0.26	65.882				69	0.008	133.572		67	0.088	170.848
		66	0.05	154.041						65	0.046	149.811				69	0.014	175.791		67	0.065	81.083
		66	0.045	140.88						65	0.485	52.522				69	0.055	173.735		67	0.084	54.434
		66	0.023	150.164						65	0.53	61.172				69	0.084	17.014		67	0.117	143.013
		66	0.055	95.826						65	0.597	109.464				69	0.11	167.677		67	0.132	88.296
		66	0.177	85.491						65	0.065	92.409				69	0.053	173.736		67	0.145	100.784
		66	0.13	140.544						65	0.052	104.051				69	0.05	149.138		67	0.035	101.222
		66	0.206	76.804						65	0.19	94.842				69	0.011	18.967		67	0.103	74.896
		66	0.068	50.987						65	0.034	114.425								67	0.051	0.186
		66	0.179	114.052						65	0.056	125.4								67	0.014	163.018
[truncated: 724 more rows]

## Sheet: Fig.5c
Fig.5c Quantification of number of mitochondria associate with F-actin on chloroplast.
		FA-Mt/Mt (%)		Concentration of cytochalasin (µM)
				0	50	500
			No. 1	0.506667	0.0625	0
			No. 2	0.634615	0.102564	0.1
			No. 3	0.518519	0.102564	0.105263
			No. 4	0.5625	0.0227273	0.0384615
			No. 5	0.4	0.0625	0.116279
			No. 6	0.666667	0.0285714	0.0454545
			No. 7	0.473684	0.0625	0
			No. 8	0.6	0.0540541	0.0333333
			Avr	0.545331	0.0622476	0.054849
			Sdv	0.0881927	0.0293114	0.0465839
					0 vs 50 (µM)	0 vs 500 (µM)
			Student-t test		6.63377e-10	1.3761e-09

## Sheet: Fig.6b,c
Fig. 6 b,c Mean migrated distance of mitochondria in cytochalasin-treated protoplasts and that in fixed cells
		Distance (µm)				Fixed			Cytochalasin
	Intervals (s)	Fixed (Sdv)	Cytochalasin (Sdv)			Distance (µm)			Distance (µm)
	0.25	0.329 (0.084)	0.348 (0.142)			0.25 s	5 s		0.25 s	5 s
	5	0.333 (0.132)	0.611 (0.352)			0.265	0.35		0.44	0.65
						0.3075	0.25		0.445	0.8
		Number (n)				0.2625	0.3		0.445	0.35
	Mitochondria	Fixed	Cytochalasin			0.3475	0.2		0.4475	0.7
	Total	33	119			0.3075	0.2		0.4525	0.65
						0.375	0.15		0.455	0.9
						0.3575	0.4		0.46	0.55
						0.465	0.55		0.4625	0.7
						0.3025	0.55		0.4775	1.05
						0.28	0.4		0.48	1.2
						0.3925	0.35		0.4825	1.4
						0.3075	0.3		0.4825	0.4
						0.475	0.7		0.4825	0.65
						0.4725	0.15		0.4925	0.6
						0.225	0.15		0.5	0.9
						0.2375	0.35		0.5125	0.7
						0.275	0.25		0.5125	0.55
						0.2625	0.4		0.5225	1.25
						0.3675	0.35		0.5225	1.05
						0.44	0.35		0.525	0.6
						0.215	0.2		0.5275	0.95
						0.255	0.3		0.53	0.75
						0.32	0.25		0.5325	0.55
						0.265	0.45		0.55	1.2
						0.255	0.2		0.5525	0.6
						0.3775	0.55		0.56	1
						0.275	0.45		0.565	0.6
						0.405	0.35		0.565	0.6
						0.48	0.4		0.5725	0.7
						0.4225	0.3		0.5825	1.1
						0.19	0.15		0.5825	0.6
						0.2675	0.3		0.595	1.05
						0.42	0.4		0.5975	0.65
									0.5975	0.5
									0.5975	0.8
									0.6375	1.05
									0.6425	1.4
									0.6425	1.1
									0.67	0.95
									0.6825	0.7
									0.715	1.65
									0.795	1.65
									0.2775	0.6
									0.2775	0.75
									0.28	0.45
									0.28	0.6
									0.2825	0.45
									0.2825	0.45
									0.2825	0.75
									0.2875	0.85
									0.29	0.65
									0.2925	0.5
									0.295	0.4
									0.295	0.8
									0.295	0.5
									0.295	0.55
									0.2975	0.4
									0.2975	0.9
									0.2975	0.5
									0.3	0.45
									0.3075	0.65
									0.3075	0.6
									0.3125	0.4
									0.3125	0.95
									0.315	0.35
									0.3225	0.8
									0.3225	0.5
									0.3225	0.55
									0.3275	0.95
									0.33	0.45
									0.3525	1.1
									0.355	1.25
									0.3575	0.6
									0.38	0.5
									0.38	0.35
									0.39	0.55
									0.4	0.8
									0.405	1.8
									0.415	0.8
									0.4375	0.85
									0.45	1
									0.47	1.05
									0.485	3.05
									0.5	0.8
									0.115	0.2
									0.13	0.2
									0.1325	0.1
									0.1375	0.35
									0.14	0.3
									0.1425	0.25
									0.145	0.35
									0.145	0.3
									0.145	0.3
									0.1475	0.15
									0.155	0.3
									0.155	0.3
									0.155	0.25
									0.1575	0.25
									0.1575	0.2
									0.1575	0.3
									0.165	0.35
									0.165	0.35
									0.17	0.4
									0.17	0.2
									0.17	0.35
									0.1775	0.45
									0.1825	0.45
									0.19	0.5
									0.195	0.3
									0.205	0.35
									0.21	0.6
									0.215	0.35
									0.2225	0.25
									0.2275	0.35
									0.2325	0.4
									0.2775	0.7

## Sheet: Fig. 6d,e
Fig. 6d,e Scatter plot of speed µm/s) and angle change (y-axis) of mitochondria at each time points
		Cytochalasin														Fixced
		No. 1				No. 2				No. 3						No. 1				No. 2				No. 3
		ID; Mitchondria	v (µm S-1)	∆ (𝜽)		ID; Mitchondria	v (µm S-1)	∆ (𝜽)		ID; Mitchondria	v (µm S-1)	∆ (𝜽)				ID; Mitchondria	v (µm S-1)	∆ (𝜽)		ID; Mitchondria	v (µm S-1)	∆ (𝜽)		ID; Mitchondria	v (µm S-1)	∆ (𝜽)
		1	0.015	145.994		12	0.004	127.044		1	0.021	85.698				1	0.04	122.647		1	0.031	128.596		1	0.009	96.359
		1	0.027	89.667		16	0.055	72.975		1	0.019	124.864				1	0.036	174.355		1	0.018	163.821		1	0.028	115.263
		1	0.027	132.212		20	0.07	142.617		1	0.028	178.777				1	0.029	139.547		1	0.007	161.049		1	0.015	102.863
		1	0.064	163.726		24	0.092	135.776		1	0.023	124.582				1	0.03	144.102		1	0.021	167.073		1	0.011	147.086
		1	0.065	176.363		28	0.115	167.167		1	0.031	136.055				1	0.011	158.408		1	0.02	151.108		1	0.03	7.408
		1	0.026	141.56		32	0.049	163.886		1	0.018	120.394				1	0.009	91.062		1	0.018	101.84		1	0.058	115.322
		1	0.011	15.497		36	0.042	157.106		1	0.01	173.492				1	0.042	38.901		1	0.029	152.803		1	0.057	170.541
		1	0.03	156.437		40	0.138	157.343		1	0.021	67.272				1	0.053	155.141		1	0.021	149.615		1	0.034	164.334
		1	0.05	177.461		44	0.114	175.412		1	0.019	131.399				1	0.017	42.494		1	0.021	112.207		1	0.016	159.021
		1	0.026	112.784		48	0.055	160.596		1	0.016	63.022				1	0.017	144.045		1	0.024	144.093		1	0.025	117.906
		1	0.043	148.453		52	0.017	126.135		1	0.012	175.159				1	0.029	136.285		1	0.013	73.991		1	0.028	176.288
		1	0.042	73.064		56	0.08	56.455		1	0.003	49.745				1	0.019	75.871		1	0.039	176.197		1	0.02	137.094
		1	0.057	168.995		75	0.043	8.017		1	0.028	82.561				1	0.037	43.732		1	0.01	107.617		1	0.024	173.354
		1	0.048	29.341		79	0.098	171.755		1	0.037	158.217				1	0.023	128.967		1	0.02	125.506		1	0.029	109.406
		1	0.037	174.16		83	0.046	147.252		1	0.007	176.444				1	0.04	65.885		1	0.019	92.985		1	0.038	120.37
		1	0.019	42.377		87	0.034	178.743		1	0.033	25.107				1	0.004	174.239		1	0.014	146.968		1	0.008	76.789
		1	0.011	120.532		91	0.011	142.699		1	0.037	162.735				1	0.015	124.458		1	0.015	86.034		1	0.024	5.721
		1	0.014	155.896		95	0.051	177.993		1	0.027	146.617				1	0.019	147.729		1	0.016	178.785		1	0.047	133.645
		1	0.113	161.891		99	0.061	159.317		1	0.026	143.737				1	0.007	163.461		1	0.037	68.656		1	0.028	148.527
		1	0.087	126.126		103	0.022	18.096		1	0.019	69.554				1	0.02	10.207		1	0.064	163.015		1	0.02	153.351
		1	0.104	55.372		107	0.023	175.844		1	0.028	71.529				1	0.01	161.782		1	0.015	139.495		1	0.03	140.413
		1	0.035	26.077		111	0.026	140.966		1	0.009	142.117				1	0.012	175.358		1	0.05	23.663		1	0.023	178.58
		1	0.019	85.625		115	0.06	92.791		1	0.016	28.351				1	0.03	142.649		1	0.042	178.345		1	0.011	26.715
		1	0.095	122.841		119	0.052	143.037		1	0.016	161.865				1	0.032	113.979		1	0.018	117.863		1	0.02	127.176
		1	0.025	120.021		123	0.083	158.394		1	0.008	168.382				1	0.055	160.657		1	0.031	76.298		1	0.013	169.526
		1	0.036	116.407		127	0.066	171.482		1	0.008	28.745				1	0.032	172.612		1	0.019	171.003		1	0.013	118.598
		1	0.04	114.605		131	0.103	25.063		1	0.015	49.32				1	0.012	75.271		1	0.03	16.409		1	0.025	168.659
		1	0.088	160.234		136	0.012	131.425		1	0.027	140.014				1	0.01	103.932		1	0.014	110.194		1	0.023	168.708
		2	0.117	168.025		12	0.038	14.659		2	0.008	83.826				2	0.049	3.142		2	0.014	139.825		2	0.022	149.649
		2	0.106	150.143		16	0.009	156.573		2	0.022	141.623				2	0.035	166.558		2	0.025	153.9		2	0.019	136.182
		2	0.081	153.387		20	0.017	0.363		2	0.01	145.858				2	0.021	84.68		2	0.028	179.116		2	0.036	81.45
		2	0.033	154.232		24	0.077	31.86		2	0.021	153.412				2	0.035	100.776		2	0.008	89.592		2	0.039	136.811
		2	0.048	98.867		28	0.034	140.234		2	0.017	122.136				2	0.015	126.7		2	0.017	73.978		2	0.01	89.884
		2	0.023	150.286		32	0.037	75.68		2	0.012	68.159				2	0.016	57.554		2	0.007	114.424		2	0.017	58.976
		2	0.049	72.472		36	0.008	80.012		2	0.003	108.273				2	0.017	114.83		2	0.012	94.972		2	0.02	11.483
		2	0.037	75.213		40	0.001	109.525		2	0.019	146.407				2	0.01	141.012		2	0.012	42.443		2	0.021	149.967
		2	0.05	22.783		44	0.001	87.456		2	0.005	177.911				2	0.047	124.694		2	0.054	118.81		2	0.034	31.555
		2	0.118	172.83		48	0.037	82.611		2	0.013	41.308				2	0.037	165.425		2	0.018	114.225		2	0.029	153.122
		2	0.041	179.731		52	0.023	56.381		2	0.024	93.181				2	0.05	149.202		2	0.036	88.687		2	0.026	179.34
		2	0.05	151.891		56	0.022	120.226		2	0.027	17.244				2	0.047	171.132		2	0.019	91.774		2	0.023	174.845
		2	0.069	139.117		60	0.049	171.899		2	0.023	166.168				2	0.033	71.334		2	0.01	107.06		2	0.033	106.965
		2	0.051	162.319		64	0.012	79.432		2	0.011	63.758				2	0.04	161.995		2	0.043	148.573		2	0.028	139.255
		2	0.16	6.997		68	0.095	117.103		2	0.013	152.802				2	0.032	50.117		2	0.044	176.807		2	0.003	68.088
		2	0.04	26.511		72	0.03	76.839		2	0.02	38.246				2	0.073	160.771		2	0.028	168.45		2	0.041	149.016
		2	0.057	143.564		76	0.062	113.109		2	0.025	80.794				2	0.056	154.729		2	0.031	165.199		2	0.043	147.517
		2	0.009	66.859		80	0.059	129.377		2	0.038	155.178				2	0.008	135.739		2	0.03	157.349		2	0.006	13.697
		2	0.04	51.492		84	0.036	169.431		2	0.018	168.472				2	0.037	104.285		2	0.016	177.863		2	0.033	142.763
		2	0.096	174.564		88	0.028	26.468		2	0.004	106.973				2	0.065	170.605		2	0.017	170.758		2	0.018	159.451
		2	0.116	177.806		92	0.03	177.544		2	0.012	177.479				2	0.01	65.607		2	0.01	131.4		2	0.031	135.078
		2	0.145	18.685		96	0.023	65.033		2	0.014	107.877				2	0.022	155.397		2	0.014	132.65		2	0.046	142.035
		2	0.15	175.92		100	0.067	166.772		2	0.004	45.897				2	0.014	56.732		2	0.056	166.765		2	0.046	140.132
		2	0.023	169.26		104	0.055	168.805		2	0.009	170.921				2	0.022	6.724		2	0.039	176.768		2	0.014	122.842
		2	0.029	95.056		108	0.066	179.304		2	0.022	83.038				2	0.059	162.907		2	0.003	26.256		2	0.008	25.533
		2	0.053	149.58		112	0.054	128.237		2	0.012	167.488				2	0.026	98.747		2	0.008	36.136		2	0.018	159.09
		2	0.071	120.226		116	0.088	147.184		2	0.02	142.203				2	0.031	152.999		2	0.02	166.063		2	0.048	158.994
		2	0.139	150.534		121	0.097	175.777		2	0.007	70.967				2	0.02	25.091		2	0.043	148.454		2	0.035	144.481
		3	0.032	121.197		12	0.215	170.17		3	0.018	90.792				3	0.022	164.468		3	0.028	41.962		3	0.063	173.726
		3	0.059	103.344		16	0.026	8.091		3	0.008	73.431				3	0.006	111.103		3	0.039	149.149		3	0.05	142.92
		3	0.073	171.212		20	0.156	165.848		3	0.018	122.231				3	0.035	87.188		3	0.026	166.891		3	0.027	159.708
		3	0.033	154.801		24	0.055	1.259		3	0.018	144.478				3	0.012	147.825		3	0.053	151.713		3	0.005	47.513
		3	0.021	172.376		28	0.08	156.731		3	0.009	10.652				3	0.046	134.719		3	0.02	137.804		3	0.036	168.693
		3	0.072	179.527		32	0.039	54.051		3	0.007	62.079				3	0.027	171.387		3	0.019	30.418		3	0.012	127.256
		3	0.046	53.646		36	0.05	35.146		3	0.008	154.601				3	0.021	151.158		3	0.037	19.624		3	0.031	72.456
		3	0.06	166.276		40	0.122	170.761		3	0.026	78.916				3	0.068	169.528		3	0.077	169.084		3	0.017	36.158
		3	0.044	162.896		44	0.055	172.208		3	0.018	165.618				3	0.024	162.055		3	0.057	7.178		3	0.016	115.894
		3	0.007	16.831		48	0.023	45.693		3	0.01	117.333				3	0.013	56.141		3	0.071	179.238		3	0.047	48.323
		3	0.03	128.093		52	0.096	118.411		3	0.012	27.024				3	0.026	156.247		3	0.014	75.084		3	0.021	99.791
		3	0.045	164.123		56	0.016	150.237		3	0.015	70.398				3	0.009	67.579		3	0.041	136.036		3	0.034	137.27
		3	0.019	71.327		60	0.041	62.98		3	0.019	179.141				3	0.021	112.223		3	0.04	157.433		3	0.015	105.799
		3	0.033	61.242		64	0.038	43.443		3	0.024	41.515				3	0.011	171.002		3	0.016	159.92		3	0.029	102.167
		3	0.058	177.901		68	0.031	161.57		3	0.034	111.861				3	0.027	154.83		3	0.021	158.298		3	0.016	79.198
		3	0.026	2.677		72	0.035	156.221		3	0.006	148.921				3	0.011	160.104		3	0.026	128.054		3	0.047	137.903
		3	0.021	24.032		76	0.023	95.282		3	0.012	148.467				3	0.005	32.33		3	0.024	154.82		3	0.024	141.222
		3	0.052	174.837		80	0.019	70.338		3	0.018	143.8				3	0.006	102.611		3	0.013	84.652		3	0.027	93.61
		3	0.069	157.598		84	0.015	149.244		3	0.017	119.52				3	0.01	154.404		3	0.035	47.044		3	0.016	12.713
		3	0.041	173.02		88	0.061	96.437		3	0.013	149.284				3	0.006	153.758		3	0.045	177.947		3	0.031	169.626
		3	0.023	174.252		92	0.044	169.216		3	0.02	172.707				3	0.025	64.036		3	0.014	4.368		3	0.02	50.312
		3	0.045	158.297		96	0.06	173.742		3	0.007	131.722				3	0.037	151.558		3	0.029	168.833		3	0.031	168.962
		3	0.042	145.862		100	0.096	110.672		3	0.031	100.134				3	0.024	82.815		3	0.013	86.853		3	0.014	103.661
		3	0.075	134.772		104	0.05	136.018		3	0.035	116.022				3	0.068	132.93		3	0.02	130.511		3	0.05	125.747
		3	0.032	136.484		108	0.039	153.536		3	0.011	169.216				3	0.041	131.277		3	0.052	165.142		3	0.062	144.814
		3	0.097	150.554		112	0.095	78.676		3	0.01	146.47				3	0.027	41.932		3	0.025	168.201		3	0.051	173.286
		3	0.069	163.585		116	0.16	160.227		3	0.015	145.317				3	0.029	155.401		3	0.021	52.745		3	0.033	108.582
		3	0.041	45.103		121	0.05	139		3	0.023	5.834				3	0.046	56.946		3	0.022	167.684		3	0.009	161.211
		4	0.006	21.179		12	0.038	158.239		4	0.019	179.358				4	0.015	9.529		4	0.033	127.496		4	0.017	84.926
		4	0.033	125.892		16	0.05	164.86		4	0.02	79.285				4	0.036	149.939		4	0.017	132.629		4	0.034	167.848
		4	0.039	76.319		20	0.037	114.426		4	0.006	15.001				4	0.052	166.337		4	0.028	142.499		4	0.062	152.295
		4	0.017	172.053		24	0.049	18.03		4	0.025	56.944				4	0.045	167.604		4	0.024	144.151		4	0.02	54.668
		4	0.047	21.448		28	0.032	142.741		4	0.003	119.712				4	0.03	94.286		4	0.028	176.163		4	0.035	141.336
		4	0.043	174.553		32	0.032	106.447		4	0.025	91.437				4	0.023	125.353		4	0.019	77.727		4	0.035	25.29
		4	0.039	172.632		36	0.029	137.117		4	0.01	39.223				4	0.044	100.774		4	0.043	111.196		4	0.03	178.623
		4	0.015	145.181		40	0.031	130.415		4	0.019	30.539				4	0.041	179.431		4	0.013	113.007		4	0.035	51.292
		4	0.043	70.556		44	0.039	160.887		4	0.027	170.148				4	0.027	98.468		4	0.017	3.759		4	0.034	177.154
		4	0.019	150.879		48	0.011	21.993		4	0.026	5.796				4	0.042	157.796		4	0.024	100.624		4	0.018	100.442
		4	0.009	22.564		123	0.029	170.445		4	0.034	175.917				4	0.017	96.915		4	0.052	138.123		4	0.028	136.369
		4	0.018	174.965		56	0.083	123.63		4	0.03	142.139				4	0.051	123.156		4	0.013	5.917		4	0.005	123.937
		4	0.035	91.486		60	0.05	159.756		4	0.011	86.326				4	0.013	137.128		4	0.025	13.736		4	0.047	9.201
		4	0.048	22.108		64	0.029	30.453		4	0.018	102.948				4	0.056	54.102		4	0.112	172.321		4	0.034	166.448
		4	0.099	179.251		68	0.06	170.943		4	0.009	136.335				4	0.038	152.54		4	0.047	179.07		4	0.018	143.741
		4	0.023	77.783		72	0.023	27.558		4	0.007	96.277				4	0.059	162.472		4	0.009	115.284		4	0.049	147.231
		4	0.051	115.192		76	0.042	179.268		4	0.025	93.092				4	0.061	171.629		4	0.04	135.916		4	0.016	130.83
		4	0.032	154.305		80	0.011	47.583		4	0.019	129.943				4	0.011	106.819		4	0.04	174.344		4	0.015	133.903
		4	0.021	14.493		84	0.067	38.687		4	0.018	127.103				4	0.022	130.354		4	0.038	65.966		4	0.026	80.398
		4	0.021	101.237		88	0.089	158.514		4	0.001	151.421				4	0.005	7.181		4	0.07	174.985		4	0.023	172.121
		4	0.029	104.807		92	0.032	35.271		4	0.019	96.673				4	0.024	113.135		4	0.058	169.186		4	0.023	1.723
		4	0.073	170.742		96	0.037	54.82		4	0.009	51.843				4	0.014	5.728		4	0.056	162.136		4	0.002	62.781
		4	0.032	21.004		100	0.108	132.783		4	0.009	162.742				4	0.02	152.188		4	0.037	153.065		4	0.062	130.723
		4	0.032	150.064		104	0.087	156.804		4	0.014	179.916				4	0.011	79.935		4	0.015	159.847		4	0.068	158.075
		4	0.035	178.519		108	0.013	106.281		4	0.018	146.313				4	0.028	148.04		4	0.008	54.467		4	0.007	13.623
		4	0.031	84.766		112	0.076	90.032		4	0.007	130.937				4	0.021	90.171		4	0.069	165.063		4	0.034	162.801
		4	0.023	117.916		116	0.034	150.845		4	0.015	22.372				4	0.019	77.98		4	0.028	149.483		4	0.009	46.355
		4	0.009	146.492		121	0.072	158.615		4	0.02	174.421				4	0.028	138.785		4	0.046	29.153		4	0.033	173.897
		5	0.054	174.979		12	0.011	39.974		5	0.009	175.15				6	0.035	172.976		5	0.014	42.664		5	0.034	174.632
		5	0.063	56.545		16	0.017	41.622		5	0.003	6.085				6	0.021	164.499		5	0.051	124.889		5	0.045	158.652
		5	0.006	168.178		20	0.068	37.83		5	0.025	27.951				6	0.012	55.852		5	0.037	168.817		5	0.004	147.122
		5	0.014	44.323		24	0.121	130.211		5	0.028	155.114				6	0.043	118.451		5	0.013	42.921		5	0.035	47.663
		5	0.09	56.17		28	0.076	157.398		5	0.01	170.102				6	0.06	176.735		5	0.013	135.633		5	0.014	108.029
		5	0.055	178.952		32	0.027	156.84		5	0.021	137.333				6	0.015	171.824		5	0.025	20.769		5	0.043	166.209
		5	0.018	155.545		36	0.009	107.797		5	0.019	153.939				6	0.048	125.834		5	0.01	159.426		5	0.037	168.257
		5	0.017	143.979		40	0.034	20.389		5	0.03	154.01				6	0.042	174.296		5	0.014	110.838		5	0.042	74.91
		5	0.077	77.744		44	0.021	126.329		5	0.01	56.741				6	0.053	167.726		5	0.022	170.15		5	0.061	146.828
		5	0.118	42.269		48	0.062	14.207		5	0.011	101.132				6	0.025	173.686		5	0.011	49.412		5	0.027	173.236
		5	0.08	163.977		52	0.041	169.312		5	0.016	91.974				6	0.04	4.661		5	0.033	38.894		5	0.012	85.798
		5	0.069	101.572		56	0.034	89.73		5	0.062	157.555				6	0.04	140.981		5	0.07	165.987		5	0.052	152.082
		5	0.08	166.991		60	0.052	87.774		5	0.015	165.271				6	0.031	136.075		5	0.067	179.706		5	0.004	137.292
		5	0.034	91.546		64	0.008	150.016		5	0.02	2.064				6	0.043	142.93		5	0.035	162.257		5	0.013	44.678
		5	0.014	73.971		68	0.092	52.694		5	0.01	169.088				6	0.028	93.445		5	0.011	134.408		5	0.014	37.416
		5	0.077	119.664		72	0.06	74.549		5	0.009	148.561				6	0.004	157.624		5	0.048	175.342		5	0.043	113.842
		5	0.012	155.991		76	0.062	162.25		5	0.018	143.07				6	0.029	35.836		5	0.079	160.885		5	0.013	122.028
		5	0.005	108.421		80	0.03	135.07		5	0.029	72.952				6	0.063	113.908		5	0.046	178.985		5	0.025	64.368
		5	0.035	74.531		84	0.038	62.91		5	0.033	158.336				6	0.036	172.077		5	0.018	11.634		5	0.015	29.9
		5	0.099	101		88	0.025	28.601		5	0.018	31.48				6	0.012	105.146		5	0.051	118.648		5	0.024	172.189
		5	0.012	70.902		92	0.026	166.74		5	0.008	89.988				6	0.033	10.476		5	0.05	167.985		5	0.036	102.429
		5	0.018	159.933		96	0.032	62.911		5	0.024	53.555				6	0.027	166.277		5	0.019	49.823		5	0.022	170.168
		5	0.189	103.176		100	0.042	144.173		5	0.008	143.026				6	0.034	10.016		5	0.056	150.815		5	0.018	90.706
		5	0.047	130.331		104	0.038	177.82		5	0.015	31.892				6	0.02	148.907		5	0.019	110.841		5	0.009	134.768
		5	0.093	69.668		108	0.069	118.017		5	0.03	144.385				6	0.012	58.714		5	0.027	139.198		5	0.026	173.298
		5	0.048	126.354		112	0.087	146.409		5	0.012	66.931				6	0.017	30.476		5	0.013	154.876		5	0.029	90.234
		5	0.086	74.855		116	0.05	23.188		5	0.009	109.232				6	0.015	95.743		5	0.046	117.199		5	0.037	122.84
		5	0.024	162.832		121	0.03	80.046		5	0.028	170.284				6	0.01	43.604		5	0.07	175.427		5	0.011	104.327
		6	0.021	108.544		12	0.114	93.579		6	0.027	21.977				7	0.036	138.828		6	0.015	125.143		6	0.039	154.417
		6	0.072	78.616		16	0.108	2.823		6	0.023	79.056				7	0.013	151.279		6	0.005	54.308		6	0.026	162.255
		6	0.018	22.934		20	0.044	176.84		6	0.018	168.808				7	0.033	155.641		6	0.023	97.308		6	0.025	80.281
		6	0.07	179.675		24	0.071	7.951		6	0.003	70.341				7	0.063	172.291		6	0.012	161.778		6	0.04	167.335
		6	0.048	78.243		28	0.147	6.664		6	0.012	118.42				7	0.019	165.788		6	0.039	112.257		6	0.047	129.153
		6	0.051	152.551		32	0.099	161.574		6	0.014	118.52				7	0.019	50.39		6	0.053	176.219		6	0.053	166.242
		6	0.028	67.869		36	0.081	173.815		6	0.015	110.284				7	0.025	158.254		6	0.014	48.689		6	0.006	142.01
		6	0.03	157.866		40	0.03	88.124		6	0.027	123.756				7	0.025	170.237		6	0.028	133.44		6	0.032	12.796
		6	0.061	145.422		44	0.031	125.936		6	0.022	111.387				7	0.018	45.243		6	0.023	65.008		6	0.059	160.149
		6	0.034	166.465		48	0.063	59.575		6	0.025	20.588				7	0.038	167.922		6	0.02	140.958		6	0.009	128.938
		6	0.072	158.942		52	0.302	118.994		6	0.034	158.701				7	0.036	3.472		6	0.046	31.467		6	0.029	75.599
		6	0.118	5.133		56	0.212	174.257		6	0.013	166.325				7	0.082	160.766		6	0.054	173.008		6	0.02	58.895
		6	0.118	167.635		60	0.045	170.468		6	0.027	146.719				7	0.023	137.569		6	0.028	78.888		6	0.03	22.454
		6	0.068	29.455		64	0.182	23.712		6	0.016	69.008				7	0.034	68.638		6	0.04	118.911		6	0.01	60.754
		6	0.013	173.506		68	0.043	70.601		6	0.009	97.806				7	0.03	166.669		6	0.117	152.688		6	0.036	152.56
		6	0.016	46.808		72	0.095	116.366		6	0.015	103.2				7	0.028	29.954		6	0.062	170.251		6	0.025	150.647
		6	0.017	162.772		76	0.103	2.906		6	0.021	170.911				7	0.048	47.778		6	0.05	170.018		6	0.041	164.323
		6	0.006	162.062		80	0.043	178.392		6	0.035	166.599				7	0.084	168.107		6	0.006	36.18		6	0.058	165.967
		6	0.053	157.708		84	0.098	57.255		6	0.02	123.496				7	0.023	137.483		6	0.014	136.852		6	0.023	159.777
		6	0.03	167.469		88	0.032	166.319		6	0.026	157.059				7	0.039	39.582		6	0.026	47.329		6	0.043	36.124
		6	0.04	168.115		92	0.056	31.123		6	0.025	147.822				7	0.016	104.989		6	0.045	108.108		6	0.007	88.634
		6	0.019	150.966		96	0.056	13.001		6	0.014	85.964				7	0.059	53.387		6	0.035	148.557		6	0.034	68.733
		6	0.005	64.655		100	0.033	157.726		6	0.031	114.563				7	0.039	117.143		6	0.015	178.432		6	0.066	141.876
		6	0.05	103.276		104	0.098	177.947		6	0.026	158.872				7	0.024	162.512		6	0.031	132.24		6	0.078	164.1
		6	0.064	170.122		108	0.093	153.61		6	0.013	152.729				7	0.048	132.897		6	0.053	161.73		6	0.022	160.785
		6	0.02	155.606		112	0.245	156.213		6	0.018	165.773				7	0.019	30.094		6	0.026	112.69		6	0.019	168.746
		6	0.007	129.62		116	0.096	160.726		6	0.029	160.702				7	0.076	163.887		6	0.038	148.487		6	0.027	168.192
		6	0.072	85.837		121	0.031	171.03		6	0.009	73.264				7	0.023	153.243		6	0.034	99.827		6	0.067	144.52
		7	0.051	176.623		12	0.019	125.378		7	0.007	118.788				8	0.06	156.854						7	0.029	131.438
		7	0.04	171.485		16	0.006	84.297		7	0.046	84.8				8	0.021	178.132						7	0.033	100.117
		7	0.037	166.239		20	0.024	120.997		7	0.012	158.547				8	0.004	11.801						7	0.03	141.916
		7	0.015	146.292		24	0.043	44.714		7	0.008	10.109				8	0.02	25.806						7	0.019	108.111
		7	0.081	144.727		28	0.082	145.284		7	0.014	34.944				8	0.017	32.771						7	0.017	37.456
		7	0.02	27.39		32	0.033	170.462		7	0.009	50.011				8	0.017	29.087						7	0.02	161.31
		7	0.104	164.047		36	0.042	170.148		7	0.02	51.496				8	0.021	118.339						7	0.014	65.248
		7	0.035	169.989		40	0.105	174.276		7	0.065	169.355				8	0.019	84.408						7	0.035	142.258
		7	0.042	31.066		44	0.089	168.201		7	0.053	178.569				8	0.016	91.873						7	0.01	93.945
		7	0.052	160.236		48	0.012	178.107		7	0.012	147.2				8	0.01	136.253						7	0.024	97.579
		7	0.017	102.055		52	0.07	3.314		7	0.015	4.966				8	0.052	77.254						7	0.022	77.25
		7	0.003	117.04		56	0.029	56.4		7	0.021	31.552				8	0.028	161.67						7	0.033	142.171
		7	0.02	94.534		60	0.074	139.747		7	0.047	168.576				8	0.008	5.802						7	0.061	175.067
		7	0.023	97.904		64	0.018	156.024		7	0.013	102.743				8	0.006	159.928						7	0.03	161.88
		7	0.015	46.877		68	0.043	16.55		7	0.015	69.046				8	0.034	55.985						7	0.022	65.564
		7	0.087	59.243		72	0.018	89.808		7	0.033	125.642				8	0.051	104.061						7	0.037	91.964
		7	0.122	171.559		76	0.101	107.478		7	0.043	149.926				8	0.112	150.006						7	0.047	168.679
		7	0.054	21.015		80	0.068	41.662		7	0.023	140.86				8	0.032	102.912						7	0.018	111.014
		7	0.019	14.848		84	0.105	150.846		7	0.012	7.436				8	0.077	91.536						7	0.033	172.27
		7	0.052	162.025		88	0.02	14.637		7	0.034	87.91				8	0.078	143.317						7	0.019	155.601
		7	0.017	57.987		92	0.055	161.523		7	0.013	139.998				8	0.036	87.48						7	0.022	25.898
		7	0.024	171.824		96	0.079	170.406		7	0.017	68.325				8	0.022	121.983						7	0.027	175.014
		7	0.061	165.305		100	0.024	113.386		7	0.004	131.851				8	0.057	5.105						7	0.051	143.185
		7	0.048	150.539		104	0.04	75.458		7	0.044	113.214				8	0.021	5.029						7	0.073	173.698
		7	0.059	157.843		108	0.091	159.392		7	0.019	66.428				8	0.058	173.77						7	0.013	119.998
		7	0.054	172.519		112	0.092	156.409		7	0.031	39.739				8	0.073	167.275						7	0.03	70.959
		7	0.028	155.072		116	0.048	26.971		7	0.045	139.616				8	0.065	176.283						7	0.016	158.236
		7	0.071	40.851		121	0.088	173.908		7	0.019	66.779				8	0.054	121.815						7	0.003	0.986
		8	0.08	76.17		12	0.08	102.94		8	0.01	52.612				9	0.066	97.518						8	0.014	146.454
		8	0.034	155.918		16	0.084	179.328		8	0.008	41.79				9	0.044	127.041						8	0.028	141.137
		8	0.019	157.215		20	0.058	113.741		8	0.051	177.912				9	0.054	141.662						8	0.013	36.852
		8	0.013	11.507		24	0.024	117.305		8	0.023	178.913				9	0.025	96.179						8	0.05	163.9
		8	0.007	91.926		28	0.13	134.01		8	0.012	1.446				9	0.037	123.474						8	0.038	130.298
		8	0.022	72.511		32	0.028	178.549		8	0.029	58.173				9	0.042	144.147						8	0.046	133.515
		8	0.019	109.744		36	0.005	90.048		8	0.02	164.703				9	0.04	94.82						8	0.017	170.606
		8	0.022	12.305		40	0.086	44.151		8	0.007	166.831				9	0.038	102.084						8	0.021	178.397
		8	0.025	162.632		44	0.083	173.511		8	0.011	83.715				9	0.034	72.858						8	0.022	81.313
		8	0.019	125.979		48	0.022	66.004		8	0.031	71.25				9	0.012	101.538						8	0.032	17.474
		8	0.021	21.478		52	0.057	130.523		8	0.019	133.747				9	0.057	110.282						8	0.091	128.396
		8	0.049	146.158		56	0.043	131.247		8	0.014	157.083				9	0.054	91.19						8	0.045	174.992
		8	0.036	166.681		60	0.073	95.561		8	0.012	29.911				9	0.088	177.719						8	0.016	2.32
		8	0.068	167.937		64	0.09	156.658		8	0.013	95.455				9	0.053	108.72						8	0.073	158.174
		8	0.048	168.963		68	0.056	148.204		8	0.033	92.878				9	0.083	179.949						8	0.067	178.458
		8	0.037	159.064		72	0.023	31.927		8	0.019	145.062				9	0.088	122.576						8	0.04	56.005
		8	0.047	177.229		76	0.082	119.193		8	0.04	8.865				9	0.082	167.891						8	0.06	155.364
		8	0.017	59.818		80	0.045	134.185		8	0.016	176.413				9	0.104	136.686						8	0.055	138.76
		8	0.018	90.696		84	0.08	109.945		8	0.02	6.383				9	0.075	173.228						8	0.057	105.378
		8	0.042	169.856		88	0.093	121.053		8	0.015	54.081				9	0.058	172.85						8	0.055	126.951
		8	0.005	28.888		92	0.095	162.618		8	0.017	126.096				9	0.015	132.104						8	0.048	101.317
		8	0.062	147.79		96	0.075	35.861		8	0.011	40.831				9	0.076	47.008						8	0.018	156.253
		8	0.043	170.319		100	0.18	179.765		8	0.025	40.387				9	0.057	164.202						8	0.038	112.827
		8	0.017	5.594		104	0.273	138.126		8	0.015	157.703				9	0.043	44.051						8	0.085	155.06
		8	0.02	86.14		108	0.189	150.385		8	0.01	27.881				9	0.052	163.564						8	0.054	165.968
		8	0.051	80.833		112	0.041	88.259		8	0.006	110.258				9	0.045	5.021						8	0.043	21.595
		8	0.051	16.301		116	0.039	67.671		8	0.009	136.745				9	0.053	147.126						8	0.026	123.887
		8	0.163	169.294		124	0.13	168.912		8	0.011	124.615				9	0.041	35.596						8	0.03	103.207
		9	0.072	168.951		12	0.011	167.924		9	0.004	51.837				10	0.036	113.577						10	0.017	160.726
		9	0.038	4.501		16	0.01	18.206		9	0.009	78.539				10	0.053	119.188						10	0.019	129.911
		9	0.048	131.264		20	0.033	39.706		9	0.008	177.903				10	0.056	165.166						10	0.048	91.935
		9	0.131	82.055		24	0.027	178.488		9	0.007	139.901				10	0.007	113.034						10	0.065	80.982
		9	0.02	15.193		28	0.042	142.975		9	0.019	21.547				10	0.023	52.61						10	0.086	171.195
		9	0.013	9.861		32	0.024	48.737		9	0.01	18.69				10	0.044	170.999						10	0.004	83.161
		9	0.037	168.188		36	0.019	138.954		9	0.022	155.343				10	0.019	146.118						10	0.035	160.781
		9	0.014	141.646		40	0.045	173.773		9	0.015	169.13				10	0.016	159.322						10	0.012	2.736
		9	0.049	3.454		44	0.016	162.632		9	0.015	57.129				10	0.028	136.521						10	0.033	3.204
		9	0.052	144.726		48	0.02	60.203		9	0.005	23.713				10	0.043	173.66						10	0.047	164.019
		9	0.035	131.094		52	0.029	142.374		9	0.007	101.515				10	0.042	171.426						10	0.013	59.6
		9	0.002	179.367		56	0.026	158.357		9	0.011	88.605				10	0.036	88.483						10	0.063	50.842
		9	0.028	76.933		60	0.037	138.122		9	0.018	148.376				10	0.057	131.491						10	0.036	154.961
		9	0.016	178.448		64	0.007	92.67		9	0.02	164.193				10	0.029	163.566						10	0.051	40.655
		9	0.008	164.408		68	0.016	112.233		9	0.016	112.746				10	0.02	101.472						10	0.068	159.821
		9	0.031	172.543		72	0.045	119.478		9	0.022	142.38				10	0.049	23.091						10	0.05	80.52
		9	0.009	169.112		76	0.021	96.326		9	0.028	39.503				10	0.045	170.828						10	0.094	178.482
		9	0.022	94.07		80	0.024	151.478		9	0.027	155.96				10	0.042	71.479						10	0.06	114.815
		9	0.029	124.453		84	0.02	115.395		9	0.024	178.136				10	0.034	160.171						10	0.029	143.102
		9	0.043	135.063		88	0.036	174.389		9	0.012	127.781				10	0.041	28.927						10	0.06	163.073
		9	0.038	131.642		92	0.064	170.134		9	0.006	170.821				10	0.066	171.659						10	0.056	132.597
		9	0.048	172.805		96	0.038	124.417		9	0.006	24.09				10	0.044	168.998						10	0.035	110.116
		9	0.033	170.251		100	0.054	86.722		9	0.006	156.1				10	0.033	135.125						10	0.034	103.563
		9	0.015	13.933		104	0.017	98.164		9	0.007	149.843				10	0.05	106.914						10	0.062	157.369
		9	0.02	49.964		108	0.024	46.912		9	0.017	68.92				10	0.078	153.549						10	0.016	102.828
		9	0.026	3.864		112	0.037	117.518		9	0.019	155.246				10	0.028	169.211						10	0.054	68.825
		9	0.019	44.721		116	0.05	167.941		9	0.009	162.176				10	0.004	17.393						10	0.063	171.429
		9	0.062	128.752		122	0.038	35.858		9	0.018	174.571				10	0.057	39.688						10	0.043	141.228
		10	0.052	160.196		12	0.024	166.855		10	0.025	87.636				11	0.01	88.271						12	0.03	175.932
		10	0.04	145.754		16	0.022	35.693		10	0.015	119.018				11	0.009	110.479						12	0.048	24.49
		10	0.037	95.855		20	0.022	142.449		10	0.012	137.482				11	0.021	11.841						12	0.019	169.29
		10	0.009	139.318		24	0.021	136.894		10	0.018	179.635				11	0.041	179.973						12	0.024	50.636
		10	0.085	99.684		28	0.038	62.458		10	0.007	48.026				11	0.031	124.528						12	0.024	92.073
		10	0.046	164.591		32	0.024	95.128		10	0.042	124.936				11	0.011	164.198						12	0.033	148.678
		10	0.024	48.849		36	0.034	49.896		10	0.027	142.909				11	0.038	63.88						12	0.051	174.165
		10	0.02	150.841		40	0.08	120.651		10	0.004	117.353				11	0.009	39.564						12	0.069	148.731
		10	0.057	168.732		44	0.054	133.124		10	0.034	87.307				11	0.005	7.008						12	0.034	178.314
		10	0.019	136.974		48	0.095	80.771		10	0.015	6.129				11	0.061	137.689						12	0.026	108.068
		10	0.014	90.359		52	0.083	44.015		10	0.023	101.095				11	0.022	128.81						12	0.025	57.675
		10	0.057	102.367		56	0.125	167.633		10	0.017	134.601				11	0.021	59.932						12	0.04	173.019
		10	0.084	164.703		60	0.031	153.061		10	0.01	105.527				11	0.041	156.894						12	0.043	149.129
		10	0.018	179.103		64	0.015	173.393		10	0.021	165.823				11	0.068	179.711						12	0.021	82.627
		10	0.035	12.778		68	0.116	158.868		10	0.034	156.509				11	0.012	108.722						12	0.038	141.118
		10	0.061	152.457		72	0.042	178.577		10	0.017	161.957				11	0.012	131.161						12	0.022	88.694
		10	0.031	142.198		76	0.089	15.048		10	0.021	8.098				11	0.02	68.057						12	0.027	71.817
		10	0.052	156.088		80	0.062	168.735		10	0.01	162.974				11	0.025	153.114						12	0.038	147.583
		10	0.041	173.941		84	0.061	51.124		10	0.022	28.129				11	0.023	20.081						12	0.013	77.153
		10	0.024	159.665		88	0.121	157.518		10	0.004	88.87				11	0.053	140.996						12	0.034	147.195
		10	0.028	150.109		92	0.009	115.078		10	0.015	80.388				11	0.016	164.961						12	0.031	42.993
		10	0.034	3.946		96	0.039	129.788		10	0.012	39.868				11	0.032	157.833						12	0.027	175.464
		10	0.01	101.654		100	0.051	86.992		10	0.035	27.103				11	0.043	163.015						12	0.009	31.846
		10	0.003	159.606		104	0.074	133.103		10	0.017	165.173				11	0.023	119.001						12	0.025	136.484
		10	0.01	138.836		108	0.036	165.7		10	0.002	48.922				11	0.023	168.912						12	0.098	124.316
		10	0.025	87.382		112	0.071	176.491		10	0.021	107.685				11	0.013	74.463						12	0.075	176.974
		10	0.009	160.76		116	0.022	29.573		10	0.055	151.261				11	0.019	69.745						12	0.037	61.029
		10	0.012	154.545		121	0.039	143.489		10	0.064	167.638				11	0.059	157.151						12	0.048	159.437
		11	0.05	179.192		12	0.038	32.003		11	0.019	86.027				12	0.048	173.475						13	0.036	70.793
		11	0.011	102.522		16	0.041	132.927		11	0.013	9.179				12	0.011	160.594						13	0.032	149.914
		11	0.013	104.853		20	0.029	119.109		11	0.027	102.989				12	0.049	48.351						13	0.007	56.885
		11	0.024	96.763		24	0.013	152.81		11	0.013	78.625				12	0.035	62.193						13	0.036	143.21
		11	0.048	109.544		28	0.035	38.551		11	0.018	138.568				12	0.035	58.269						13	0.037	140.252
		11	0.016	11.818		32	0.007	46.114		11	0.008	154.869				12	0.068	117.08						13	0.03	138.171
		11	0.084	175.152		36	0.119	129.355		11	0.02	9.48				12	0.098	145.193						13	0.026	146.413
		11	0.021	173.105		40	0.061	173.595		11	0.013	176.928				12	0.106	166.105						13	0.014	125.411
		11	0.02	178.15		44	0.035	164.539		11	0.016	171.723				12	0.025	82.595						13	0.015	89.726
		11	0.019	24.952		48	0.044	30.811		11	0.008	127.632				12	0.023	96.089						13	0.02	109.407
		11	0.012	14.353		52	0.073	149.977		11	0.0009901	125.631				12	0.004	63.735						13	0.045	136.762
		11	0.021	177.097		56	0.07	152.581		11	0.004	48.701				12	0.029	169.552						13	0.016	77.286
		11	0.015	149.87		60	0.036	117.91		11	0.012	108.723				12	0.017	160.66						13	0.036	140.367
		11	0.011	109.583		64	0.057	114.804		11	0.02	163.691				12	0.035	45.408						13	0.015	96.381
		11	0.041	130.846		68	0.035	162.948		11	0.041	99.355				12	0.027	24.642						13	0.006	18.903
		11	0.055	178.416		72	0.026	176.982		11	0.023	83.239				12	0.007	13.627						13	0.029	145.532
		11	0.024	153.694		76	0.027	79.952		11	0.02	62.418				12	0.035	145.448						13	0.044	139.678
		11	0.023	26.332		80	0.04	55.64		11	0.027	144.747				12	0.031	117.449						13	0.05	157.346
		11	0.057	173.503		84	0.074	153.508		11	0.021	140.253				12	0.05	130.596						13	0.033	120.334
		11	0.051	170.998		88	0.053	156.702		11	0.034	31.524				12	0.037	178.627						13	0.02	173.941
		11	0.033	173.823		92	0.039	2.823		11	0.011	72.571				12	0.017	115.333						13	0.021	18.475
		11	0.029	164.72		96	0.037	97.033		11	0.042	123.919				12	0.021	128.209						13	0.007	21.758
		11	0.003	126.427		100	0.096	128.89		11	0.031	138.754				12	0.027	119.322						13	0.016	79.225
		11	0.008	123.681		104	0.023	101.859		11	0.032	130.34				12	0.03	151.619						13	0.019	60.831
		11	0.055	77.192		108	0.042	152.617		11	0.021	153.148				12	0.011	156.947						13	0.016	83.653
		11	0.037	149.54		112	0.132	164.981		11	0.005	16.494				12	0.021	173.282						13	0.021	166.832
		11	0.014	108.138		116	0.101	178.209		11	0.02	170.084				12	0.041	109.859						13	0.02	125.22
		11	0.05	110.413		123	0.023	9.118		11	0.022	158.303				12	0.045	144.841						13	0.01	116.003
		12	0.033	152.335		12	0.051	160.077		12	0.016	162.487				13	0.014	62.058						14	0.026	117.88
		12	0.069	146.301		16	0.034	14.067		12	0.007	131.264				13	0.033	28.142						14	0.012	162.048
		12	0.051	166.896		20	0.038	136.645		12	0.005	87.294				13	0.037	155.237						14	0.02	36.622
		12	0.025	163.971		24	0.072	141.744		12	0.023	117.98				13	0.037	6.896						14	0.018	19.77
		12	0.046	52.265		28	0.067	164.935		12	0.019	1.644				13	0.02	124.766						14	0.012	120.621
		12	0.02	165.121		32	0.045	0.669		12	0.014	163.916				13	0.044	90.681						14	0.069	81.119
		12	0.049	53.123		36	0.045	145.8		12	0.038	32.713				13	0.016	161.852						14	0.091	160.98
		12	0.057	174.517		40	0.038	176.904		12	0.021	19.164				13	0.023	88.904						14	0.085	169.613
		12	0.005	105.508		44	0.031	116.146		12	0.033	160.151				13	0.035	113.172						14	0.062	164.512
		12	0.043	135.82		48	0.075	174.249		12	0.02	158.824				13	0.029	153.797						14	0.033	149.568
		12	0.02	45.737		52	0.035	113.169		12	0.013	151.747				13	0.043	148.79						14	0.018	175.415
		12	0.031	69.871		56	0.016	69.05		12	0.007	55.69				13	0.055	166.282						14	0.013	165.41
		12	0.013	129.76		60	0.051	165.183		12	0.014	101.091				13	0.01	139.235						14	0.016	171.186
		12	0.074	27.349		64	0.017	82.101		12	0.027	140.903				13	0.009	119.986						14	0.004	106.009
		12	0.045	177.732		68	0.021	89.669		12	0.037	148.71				13	0.06	164.3						14	0.016	142.219
		12	0.048	21.027		72	0.022	32.902		12	0.023	139.833				13	0.065	174.075						14	0.034	154.64
		12	0.072	175.18		76	0.03	177.829		12	0.006	61.556				13	0.03	105.138						14	0.026	61.384
		12	0.024	167.283		80	0.039	160.341		12	0.022	81.1				13	0.038	88.577						14	0.025	140.818
		12	0.069	163.386		84	0.067	132.656		12	0.026	71.387				13	0.058	138.685						14	0.013	122.025
		12	0.02	117.647		88	0.073	150.973		12	0.032	171.282				13	0.007	40.489						14	0.019	160.507
		12	0.055	113.521		92	0.053	141.524		12	0.008	8.676				13	0.042	100.471						14	0.026	33.673
		12	0.032	174.829		96	0.034	159.423		12	0.007	14.69				13	0.045	161.524						14	0.047	164.691
		12	0.063	1.103		100	0.057	85.45		12	0.016	176.884				13	0.01	11.345						14	0.019	160.231
		12	0.041	168.377		104	0.062	150.399		12	0.035	177.875				13	0.05	172.173						14	0.013	113.018
		12	0.008	156.824		108	0.062	83.548		12	0.027	179.327				13	0.02	176.933						14	0.003	61.466
		12	0.023	172.561		112	0.043	132.744		12	0.02	56.727				13	0.045	18.027						14	0.077	63.241
		12	0.022	82.587		116	0.079	144.641		12	0.014	148.65				13	0.025	179.214						14	0.047	168.153
		12	0.024	80.662		121	0.083	165.172		12	0.011	68				13	0.019	167.306						14	0.01	171.206
		13	0.05	148.305		12	0.011	177.908		13	0.014	85.168				14	0.016	80.346						15	0.062	142.727
		13	0.058	152.784		16	0.038	166.233		13	0.012	80.438				14	0.007	52.195						15	0.019	107.75
		13	0.009	86.411		20	0.089	101.566		13	0.053	178.25				14	0.068	110.781						15	0.034	86.75
		13	0.057	98.944		24	0.05	134.236		13	0.047	179.44				14	0.051	161.76						15	0.015	129.737
		13	0.018	161.089		28	0.004	44.968		13	0.036	136.515				14	0.02	84.116						15	0.019	162.241
		13	0.084	30.635		32	0.027	5.666		13	0.051	166.893				14	0.014	99.92						15	0.02	73.509
		13	0.018	8.501		36	0.031	106.584		13	0.036	144.513				14	0.048	5.963						15	0.027	92.019
		13	0.027	12.501		40	0.046	99.947		13	0.026	145.373				14	0.083	126.713						15	0.018	171.232
		13	0.039	165.737		44	0.024	137.367		13	0.012	117.275				14	0.058	140.008						15	0.017	136.459
		13	0.051	177.668		48	0.023	112.784		13	0.034	61.002				14	0.024	23.553						15	0.034	55
		13	0.06	163.347		52	0.045	141.756		13	0.037	157.858				14	0.056	167.078						15	0.03	137.772
		13	0.039	132.778		56	0.024	108.946		13	0.011	175.387				14	0.07	106.148						15	0.035	128.865
		13	0.031	175.922		60	0.044	121.629		13	0.016	130.551				14	0.013	84.336						15	0.041	51.744
		13	0.005	27.866		64	0.02	126.987		13	0.025	75.834				14	0.034	83.408						15	0.027	59.328
		13	0.022	104.293		68	0.057	152.741		13	0.021	61.607				14	0.007	56.619						15	0.064	134.907
		13	0.023	164.874		72	0.025	170.78		13	0.029	170.073				14	0.036	73.369						15	0.025	33.599
		13	0.043	1.976		76	0.029	33.893		13	0.022	53.152				14	0.077	117.171						15	0.049	59.673
		13	0.027	164.632		80	0.067	179.643		13	0.017	50.099				14	0.054	165.098						15	0.089	173.417
		13	0.024	24.375		84	0.044	163.971		13	0.004	133.294				14	0.025	143.019						15	0.025	15.87
		13	0.02	118.875		88	0.013	62.825		13	0.031	56.421				14	0.018	94.936						15	0.061	164.006
		13	0.036	124.36		92	0.04	45.918		13	0.006	97.4				14	0.05	172.195						15	0.055	79.175
		13	0.023	27.167		96	0.045	82.013		13	0.021	155.675				14	0.063	159.486						15	0.035	153.398
		13	0.026	65.393		100	0.07	175.542		13	0.021	156.339				14	0.106	120.413						15	0.028	119.566
		13	0.052	61.242		104	0.042	94.749		13	0.02	27.174				14	0.05	152.905						15	0.064	150.075
		13	0.026	174.798		108	0.063	147.749		13	0.036	168.852				14	0.056	19.283						15	0.063	141.23
		13	0.041	0.183		112	0.003	128.734		13	0.027	153.633				14	0.045	144.598						15	0.037	173.204
		13	0.038	168.689		116	0.014	50.966		13	0.02	166.026				14	0.014	52.196						15	0.046	48.232
		13	0.019	52.307		121	0.033	48.441		13	0.012	138.193				14	0.034	177.085						15	0.056	152.058
		14	0.04	51.06		12	0.012	60.844		14	0.022	4.978				15	0.015	75.509
		14	0.02	157.286		16	0.037	63.853		14	0.03	146.699				15	0.032	85.374
		14	0.016	146.687		20	0.029	77.437		14	0.088	83.239				15	0.017	116.95
		14	0.033	75.03		24	0.032	110.983		14	0.116	175.038				15	0.015	27.049
		14	0.025	44.214		28	0.024	113.324		14	0.013	131				15	0.047	160.335
		14	0.063	164.365		32	0.036	126.355		14	0.019	31.576				15	0.049	178.792
		14	0.072	34.198		36	0.015	17.661		14	0.021	12.39				15	0.073	162.782
		14	0.016	143.25		40	0.027	156.747		14	0.044	166.144				15	0.051	171.079
		14	0.018	143.631		44	0.078	128.871		14	0.034	111.533				15	0.046	152.71
		14	0.019	135.867		48	0.047	150.612		14	0.028	158.562				15	0.05	160.984
		14	0.006	77.737		52	0.036	97.22		14	0.022	105.44				15	0.022	113.334
		14	0.039	119.181		56	0.03	23.472		14	0.006	136.104				15	0.023	116.41
		14	0.068	57.58		60	0.027	127.176		14	0.029	84.271				15	0.009	175.047
		14	0.035	40.693		64	0.064	111.227		14	0.026	115.348				15	0.063	35.509
		14	0.07	15.495		68	0.066	150.429		14	0.025	142.979				15	0.039	151.454
		14	0.074	172.543		72	0.033	105.207		14	0.007	173.337				15	0.016	56.196
		14	0.029	112.303		76	0.039	75.989		14	0.021	9.531				15	0.053	119.954
		14	0.035	156.894		80	0.057	151.191		14	0.034	94.544				15	0.068	168.683
		14	0.014	108.266		84	0.037	134.817		14	0.069	62.578				15	0.081	20.926
		14	0.014	14.82		88	0.084	132.143		14	0.057	110.149				15	0.066	161.307
		14	0.021	8.01		92	0.091	165.611		14	0.035	104.558				15	0.021	24.952
		14	0.02	18.706		96	0.036	12.877		14	0.022	134.203				15	0.039	124.965
		14	0.019	101.488		100	0.047	145.106		14	0.019	71.904				15	0.04	177.485
		14	0.074	93.19		104	0.052	130.533		14	0.079	171.844				15	0.07	49.008
		14	0.083	168.922		108	0.023	66.437		14	0.033	112.11				15	0.099	172.085
		14	0.005	141.716		112	0.091	118.379		14	0.029	164.229				15	0.051	176.249
		14	0.024	136.391		116	0.071	167.158		14	0.107	152.754				15	0.018	165.319
		14	0.018	73.36		121	0.069	138.087		14	0.091	176.839				15	0.017	93.058
		15	0.093	101.126		12	0.093	177.136		15	0.018	7.244
		15	0.087	130.128		16	0.054	167.708		15	0.021	118.267
		15	0.033	56.56		20	0.089	103.947		15	0.028	130.87
		15	0.02	164.557		24	0.041	116.356		15	0.016	130.413
		15	0.035	2.033		28	0.097	139.056		15	0.019	67.378
		15	0.03	120.973		32	0.055	171.308		15	0.04	112.458
		15	0.067	5.641		36	0.046	109.765		15	0.021	73.604
		15	0.025	67.912		40	0.021	174.458		15	0.047	141.89
		15	0.059	127.702		44	0.049	125.962		15	0.02	117.018
		15	0.035	171.224		48	0.054	130.229		15	0.063	88.753
		15	0.057	11.32		52	0.032	168.4		15	0.027	13.47
		15	0.092	123.174		56	0.053	179.119		15	0.008	143.709
		15	0.056	161.897		60	0.026	35.667		15	0.063	19.615
		15	0.03	17.502		64	0.051	117.417		15	0.06	162.715
		15	0.046	174.474		68	0.048	155.589		15	0.044	174.174
		15	0.039	153.119		72	0.065	161.168		15	0.012	60.107
		15	0.042	169.233		76	0.036	137.281		15	0.023	130.603
		15	0.098	107.274		80	0.112	136.084		15	0.041	18.014
		15	0.118	55.005		84	0.029	165.634		15	0.038	162.803
		15	0.056	98.102		88	0.074	48.175		15	0.045	148.622
		15	0.018	125.894		92	0.036	103.813		15	0.032	161.203
		15	0.076	168.322		96	0.019	102.42		15	0.028	158.917
		15	0.014	104.153		100	0.079	4.291		15	0.034	124.225
		15	0.047	94.421		104	0.076	154.942		15	0.02	177.734
		15	0.045	107.635		108	0.076	134.297		15	0.046	105.33
		15	0.049	122.538		112	0.024	64.723		15	0.023	137.343
		15	0.023	22.613		116	0.088	66.437		15	0.036	160.678
		15	0.035	66.691		122	0.07	162.105		15	0.02	163.89
		16	0.048	69.744		12	0.066	160.557		16	0.024	0.224
		16	0.014	177.189		16	0.056	110.114		16	0.018	118.868
		16	0.039	22.266		20	0.068	141.021		16	0.013	145.381
		16	0.006	130.338		24	0.059	178.161		16	0.01	174.592
		16	0.047	65.685		28	0.029	12.936		16	0.021	62.175
		16	0.032	54.024		32	0.094	161.811		16	0.024	145.548
		16	0.041	153.783		36	0.114	162.459		16	0.018	71.015
		16	0.033	129.784		40	0.012	80.733		16	0.022	111.336
		16	0.045	122.929		44	0.053	110.791		16	0.037	38.042
		16	0.045	42.189		48	0.038	99.691		16	0.032	113.576
		16	0.006	33.635		52	0.023	30.674		16	0.018	51.444
		16	0.005	137.304		56	0.1	156.037		16	0.014	136.425
		16	0.028	103.667		60	0.06	161.656		16	0.031	6.969
		16	0.038	130.268		64	0.108	49.915		16	0.023	140.998
		16	0.05	166.396		68	0.013	116.616		16	0.015	173.524
		16	0.038	53.541		72	0.072	84.703		16	0.03	94.409
		16	0.029	155.385		76	0.054	139.239		16	0.055	121.951
		16	0.011	45.885		80	0.033	125.719		16	0.009	35.503
		16	0.009	101.149		84	0.079	59.867		16	0.029	169.661
		16	0.02	46.608		88	0.109	172.771		16	0.07	28.475
		16	0.017	106.275		92	0.042	148.734		16	0.025	57.253
		16	0.034	129.044		96	0.063	0.241		16	0.015	82.039
		16	0.036	157.078		100	0.1	158.473		16	0.011	139.258
		16	0.046	90.632		104	0.068	75.593		16	0.016	5.679
		16	0.008	43.654		108	0.022	145.713		16	0.003	169.345
		16	0.027	26.681		112	0.069	108.27		16	0.021	83.325
		16	0.019	71.628		116	0.058	128.186		16	0.027	129.746
		16	0.036	149.191		123	0.051	83.594		16	0.017	156.014
		17	0.009	97.493		12	0.048	148.941		17	0.025	137.85
		17	0.013	120.483		16	0.053	84.775		17	0.017	16.555
		17	0.015	68.594		20	0.036	172.471		17	0.018	78.771
		17	0.007	173.69		24	0.07	20.796		17	0.028	67.805
		17	0.019	109.606		28	0.082	168.689		17	0.032	76.561
		17	0.015	116.727		32	0.022	158.147		17	0.025	29.744
		17	0.014	122.271		36	0.044	28.395		17	0.063	142.429
		17	0.019	72.461		40	0.054	150.677		17	0.05	136.259
		17	0.023	59.244		44	0.083	32.985		17	0.012	105.463
		17	0.024	140.394		48	0.055	173.302		17	0.027	107.574
		17	0.027	112.744		52	0.084	22.388		17	0.044	162.044
		17	0.033	105.194		56	0.026	3.436		17	0.037	106.769
		17	0.025	148.818		60	0.024	12.131		17	0.045	172.796
		17	0.015	48.802		64	0.049	171.144		17	0.038	16.7
		17	0.021	170.86		68	0.036	35.138		17	0.027	179.912
		17	0.011	165.909		72	0.036	135.819		17	0.063	117.27
		17	0.055	44.482		76	0.019	4.325		17	0.031	150.736
		17	0.03	177.434		80	0.05	63.825		17	0.048	155.75
		17	0.02	175.5		84	0.046	136.127		17	0.072	166.557
		17	0.072	134.452		88	0.046	140.529		17	0.021	131.256
		17	0.013	114.032		92	0.042	98.024		17	0.042	17.745
		17	0.029	82.131		96	0.031	167.78		17	0.014	62.14
		17	0.033	152.399		100	0.014	40.009		17	0.07	130.127
		17	0.006	48.779		104	0.068	56.345		17	0.027	119.321
		17	0.008	101.497		108	0.054	167.053		17	0.018	102.95
		17	0.036	70.423		112	0.02	123.413		17	0.069	78.719
		17	0.013	80.796		116	0.017	24.852		17	0.026	163.237
		17	0.013	166.552		122	0.032	57.652		17	0.009	169.626
		18	0.061	150.045		12	0.029	127.318		18	0.027	139.424
		18	0.026	156.429		16	0.068	121.122		18	0.019	163.919
		18	0.039	145.883		20	0.065	172.279		18	0.007	84.334
		18	0.028	116.133		24	0.016	172.563		18	0.039	179.729
		18	0.009	176.734		28	0.029	136.207		18	0.014	72.215
		18	0.055	119.718		32	0.085	150.044		18	0.039	31.22
		18	0.039	161.339		36	0.114	137.205		18	0.044	167.656
		18	0.064	172.943		40	0.081	135.693		18	0.05	158.379
		18	0.053	15.062		44	0.014	112.921		18	0.008	133.382
		18	0.082	176.937		48	0.063	42.927		18	0.013	133.362
		18	0.06	178.426		52	0.094	174.448		18	0.032	5.82
		18	0.033	169.818		56	0.06	145.595		18	0.047	179.072
		18	0.014	126.117		60	0.065	162.7		18	0.071	164.734
		18	0.053	119.825		64	0.13	140.858		18	0.042	175.213
		18	0.059	151.05		68	0.071	170.066		18	0.015	116.255
		18	0.015	136.123		72	0.087	62.448		18	0.017	137.501
		18	0.042	36.861		76	0.034	148.503		18	0.041	128.165
		18	0.034	147.028		80	0.171	73.553		18	0.015	79.479
		18	0.02	1.108		84	0.141	177.35		18	0.028	140.569
		18	0.06	151.466		88	0.006	31.391		18	0.022	102.233
		18	0.019	86.133		92	0.066	132.975		18	0.052	174.826
		18	0.047	146.211		96	0.017	86.763		18	0.039	158.392
		18	0.025	47.663		100	0.121	113.951		18	0.012	162.151
		18	0.004	154.927		104	0.063	146.458		18	0.017	169.907
		18	0.072	176.625		108	0.118	22.097		18	0.03	62.503
		18	0.072	178.748		112	0.031	113.905		18	0.024	138.528
		18	0.017	161.141		116	0.085	64.733		18	0.008	153.516
		18	0.012	32.239		121	0.081	105.432		18	0.012	114.341
		19	0.021	87.053		12	0.014	159.61		19	0.023	179.418
		19	0.011	111.839		16	0.048	40.883		19	0.027	170.463
		19	0.02	167.004		20	0.063	165.427		19	0.016	120.62
		19	0.03	138.726		24	0.052	174.509		19	0.034	67.881
		19	0.043	158.267		28	0.075	160.392		19	0.042	157.654
		19	0.018	166.063		32	0.067	172.285		19	0.016	3.815
		19	0.03	126.643		36	0.027	127.81		19	0.038	161.25
		19	0.061	147.576		40	0.002	41.36		19	0.009	67.204
		19	0.065	173.103		44	0.026	64.707		19	0.034	89.489
		19	0.015	48.271		48	0.081	149.469		19	0.014	76.447
		19	0.033	163.763		52	0.059	142.186		19	0.036	157.362
		19	0.013	160.186		56	0.031	93.177		19	0.027	48.916
		19	0.013	152.312		60	0.051	79.288		19	0.009	115.451
		19	0.02	118.278		64	0.071	114.266		19	0.017	12.477
		19	0.029	96.949		68	0.096	122.707		19	0.007	111.055
		19	0.02	135.635		72	0.073	69.507		19	0.025	139.836
		19	0.028	4.951		76	0.068	98.848		19	0.033	33.539
		19	0.034	174.828		80	0.026	112.861		19	0.027	32.571
		19	0.02	123.965		84	0.034	115.661		19	0.016	152.134
		19	0.053	130.361		88	0.05	174.995		19	0.052	17.082
		19	0.029	152.156		92	0.071	114.972		19	0.018	125.917
		19	0.027	146.627		96	0.036	130.783		19	0.011	60.018
		19	0.03	16.127		100	0.08	112.686		19	0.036	63.528
		19	0.042	131.192		104	0.032	42.162		19	0.007	88.257
		19	0.013	22.563		108	0.02	75.202		19	0.015	106.19
		19	0.008	39.458		112	0.058	175.793		19	0.017	123.416
		19	0.018	150.564		116	0.022	177.16		19	0.019	137.93
		19	0.014	99.961		121	0.069	112.607		19	0.025	163.15
		20	0.06	174.687		12	0.165	91.118		20	0.011	176.774
		20	0.077	177.341		16	0.163	171.477		20	0.025	152.904
		20	0.04	166.204		20	0.129	51.614		20	0.009	136.759
		20	0.024	160.381		24	0.068	41.94		20	0.025	36.1
		20	0.042	137.227		28	0.141	155.6		20	0.034	170.067
		20	0.046	166.713		32	0.177	120.697		20	0.012	132.706
		20	0.004	60.887		36	0.054	15.405		20	0.021	133.139
		20	0.018	93.426		40	0.042	7.383		20	0.032	33.401
		20	0.052	35.94		44	0.094	48.626		20	0.03	148.091
		20	0.062	162.373		48	0.087	127.183		20	0.017	142.869
		20	0.021	58.605		52	0.044	138.268		20	0.014	171.513
		20	0.019	142.041		56	0.029	149.071		20	0.051	89.46
		20	0.02	168.293		60	0.079	98.377		20	0.054	170.634
		20	0.004	172.565		64	0.057	69.114		20	0.015	148.036
		20	0.035	160.669		68	0.15	162.116		20	0.017	81.941
		20	0.069	177.906		72	0.02	70.79		20	0.014	69.977
		20	0.019	43.178		76	0.067	132.352		20	0.019	75.209
		20	0.022	75.657		80	0.028	112.065		20	0.041	75.57
		20	0.034	65.361		84	0.089	78.455		20	0.033	176.481
		20	0.033	159.853		88	0.041	155.218		20	0.049	151.196
		20	0.056	164.565		92	0.031	91.778		20	0.055	170.978
		20	0.007	144.25		96	0.183	33.856		20	0.032	160.397
		20	0.027	116.942		100	0.08	97.996		20	0.022	71.286
		20	0.045	35.8		104	0.103	2.846		20	0.028	155.738
		20	0.014	175.605		108	0.064	112.196		20	0.027	101.22
		20	0.063	15.94		112	0.127	96.74		20	0.036	69.474
		20	0.015	113.282		116	0.062	153.561		20	0.052	164.584
		20	0.042	89.55		121	0.105	89.771		20	0.04	165.883
		21	0.041	170.812		12	0.041	162.959		21	0.007	127.387
		21	0.062	175.266		16	0.071	88.459		21	0.013	25.354
		21	0.009	53.758		20	0.018	80.082		21	0.007	177.966
		21	0.018	23.889		24	0.061	176.06		21	0.003	112.568
		21	0.035	125.031		28	0.069	68.09		21	0.019	65.545
		21	0.016	104.792		32	0.03	155.216		21	0.011	98.636
		21	0.026	179.465		36	0.096	109.885		21	0.016	90.594
		21	0.025	74.814		40	0.023	115.74		21	0.039	53.517
		21	0.032	84.835		44	0.036	179.543		21	0.02	32.908
		21	0.017	100.821		48	0.002	116.047		21	0.029	152.569
		21	0.037	140.008		52	0.055	119.346		21	0.016	157.881
		21	0.03	99.641		56	0.023	123.974		21	0.002	1.149
		21	0.027	172.165		60	0.031	151.979		21	0.01	147.861
		21	0.016	113.296		64	0.017	98.973		21	0.011	147.197
		21	0.039	130.677		68	0.015	104.4		21	0.002	18.595
		21	0.019	136.538		72	0.023	120.635		21	0.007	149.944
		21	0.048	68.722		76	0.044	165.897		21	0.012	86.779
		21	0.018	88.499		80	0.032	100.022		21	0.014	179.861
		21	0.04	148.919		84	0.006	15.692		21	0.01	113.793
		21	0.032	163.257		88	0.05	85.252		21	0.017	177.31
		21	0.021	119.508		92	0.072	104.286		21	0.014	144.241
		21	0.014	14.682		96	0.052	158.035		21	0.014	49.066
		21	0.02	133.099		100	0.017	78.997		21	0.022	66.639
		21	0.025	159.65		104	0.032	47.844		21	0.023	179.036
		21	0.022	95.243		108	0.03	112.566		21	0.003	91.665
		21	0.038	148.396		112	0.015	163.295		21	0.007	130.652
		21	0.045	78.408		116	0.045	14.536		21	0.004	141.475
		21	0.025	145.999		121	0.061	142.642		21	0.005	149.97
		22	0.021	174.188		7	0.044	136.28		22	0.014	115.534
		22	0.026	44.927		11	0.01	135.766		22	0.025	95.505
		22	0.05	1.266		15	0.019	140.873		22	0.021	3.706
		22	0.029	168.651		19	0.077	163.961		22	0.014	60.418
		22	0.028	179.01		23	0.065	175.492		22	0.028	132.805
		22	0.036	160.315		27	0.072	73.184		22	0.013	131.617
		22	0.06	173.1		31	0.16	113.379		22	0.02	118.478
		22	0.052	152.208		35	0.022	57.32		22	0.012	138.92
		22	0.033	49.138		39	0.038	141.799		22	0.014	142.407
		22	0.07	158.109		43	0.075	169.682		22	0.02	47.659
		22	0.035	8.213		47	0.023	156.032		22	0.047	175.277
		22	0.012	170.479		51	0.034	120.778		22	0.041	150.872
		22	0.076	6.973		55	0.02	177.503		22	0.023	128.956
		22	0.054	39.038		59	0.041	138.614		22	0.02	141.236
		22	0.087	167.921		63	0.11	107.753		22	0.03	154.884
		22	0.026	175.526		67	0.052	125.588		22	0.021	150.532
		22	0.017	119.282		71	0.051	132.885		22	0.037	177.485
		22	0.024	174.415		75	0.045	175.918		22	0.054	159.308
		22	0.035	143.813		79	0.025	147.761		22	0.047	142.018
		22	0.027	44.099		83	0.07	151.448		22	0.009	174.482
		22	0.071	162.365		87	0.078	154.343		22	0.02	83.946
		22	0.075	174.499		91	0.059	30.046		22	0.031	135.496
		22	0.035	108.706		95	0.055	108.638		22	0.032	83.526
		22	0.024	133.437		99	0.066	111.128		22	0.046	175.096
		22	0.007	177.359		103	0.029	158.274		22	0.041	123.506
		22	0.025	133.835		107	0.076	15.649		22	0.015	179.973
		22	0.104	18.409		111	0.07	173.723		22	0.026	53.534
		22	0.064	150.548		116	0.065	76.395		22	0.02	134.405
		23	0.068	170.159		12	0.102	141.33		23	0.02	24.491
		23	0.024	173.012		16	0.016	145.646		23	0.003	84.555
		23	0.003	152.942		20	0.076	118.038		23	0.009	84.526
		23	0.043	132.492		24	0.111	170.165		23	0.004	114.895
		23	0.033	35.719		28	0.047	73.314		23	0.024	44.096
		23	0.033	7.109		32	0.068	75.154		23	0.035	146.867
		23	0.012	168.673		36	0.096	78.861		23	0.038	158.633
		23	0.029	87.244		40	0.14	71.284		23	0.017	17.052
		23	0.19	65.115		44	0.302	177.956		23	0.017	170.575
		23	0.065	45.681		48	0.173	145.944		23	0.042	20.112
		23	0.019	148.169		52	0.062	75.385		23	0.009	140.816
		23	0.101	10.483		56	0.066	108.7		23	0.0003284	15.315
		23	0.014	60.012		60	0.076	86.093		23	0.002	89.617
		23	0.079	158.181		64	0.192	114.179		23	0.018	88.329
		23	0.06	63.727		68	0.161	117.062		23	0.014	139.397
		23	0.03	166.711		72	0.125	87.795		23	0.011	143.659
		23	0.061	31.122		76	0.122	161.362		23	0.007	163.552
		23	0.088	172.181		80	0.152	115.937		23	0.032	138.761
		23	0.03	119.039		84	0.135	143.318		23	0.014	151.736
		23	0.021	26.475		88	0.074	103.704		23	0.03	4.726
		23	0.008	0.758		92	0.118	124.822		23	0.036	11.093
		23	0.064	83.871		96	0.115	111.953		23	0.063	172.58
		23	0.049	137.616		100	0.077	6.504		23	0.023	89.957
		23	0.016	167.411		104	0.047	137.109		23	0.027	112.118
		23	0.047	6.891		108	0.027	109.954		23	0.01	74.886
		23	0.052	175.216		112	0.137	138.878		23	0.019	159.008
		23	0.023	9.056		116	0.128	156.323		23	0.014	117.165
		23	0.02	42.361		121	0.093	113.138		23	0.016	135.367
		24	0.061	156.445		12	0.048	141.33		24	0.018	125.361
		24	0.073	79.09		16	0.016	46.356		24	0.022	83.457
		24	0.02	19.379		20	0.039	141.679		24	0.029	161.233
		24	0.067	102.059		24	0.042	111.494		24	0.016	168.14
		24	0.053	167.267		28	0.018	89.104		24	0.009	9.793
		24	0.067	66.739		32	0.009	146.294		24	0.018	148.917
		24	0.091	172.759		36	0.038	61.302		24	0.004	20.412
		24	0.066	156.679		40	0.083	163.153		24	0.024	0.489
		24	0.041	155.243		44	0.048	163.272		24	0.021	130.324
		24	0.026	171.913		48	0.028	63.68		24	0.03	96.46
		24	0.073	40.904		52	0.047	102.244		24	0.035	175.316
		24	0.036	136.584		56	0.04	130.954		24	0.014	93.924
		24	0.077	120.19		60	0.079	91.867		24	0.031	97.954
		24	0.092	137.236		64	0.074	152.586		24	0.011	36.391
						68	0.041	97.016		24	0.037	156.738
						72	0.047	69.826		24	0.007	75.205
		25	0.042	33.025		76	0.075	99.36		24	0.023	61.668
		25	0.1	162.039		80	0.032	148.004		24	0.008	176.566
		25	0.033	157.957		84	0.082	43.745		24	0.018	8.654
		25	0.035	133.047		88	0.061	175.811		24	0.02	131.4
		25	0.078	173.104		92	0.097	133.217		24	0.008	24.378
		25	0.006	155.293		96	0.017	123.068		24	0.031	161.403
		25	0.052	7.982		100	0.089	12.908		24	0.006	158.488
		25	0.029	138.356		104	0.106	152.629		24	0.007	61.552
		25	0.015	153.383		108	0.059	177.437		24	0.027	118.956
		25	0.032	106.315		112	0.042	93.213		24	0.036	179.239
		25	0.043	166.667		116	0.065	69.885		24	0.019	153.087
		25	0.046	168.019		121	0.117	151.135		24	0.019	98.353
		25	0.01	27.019
		25	0.028	141.728
		25	0.002	35.731		12	0.032	69.423		25	0.021	138.754
		25	0.025	24.372		16	0.045	157.913		25	0.01	154.933
		25	0.045	125.079		20	0.049	125.141		25	0.013	135.136
		25	0.068	159.052		24	0.055	26.229		25	0.011	11.361
		25	0.047	172.176		28	0.12	156.333		25	0.017	78.069
		25	0.016	110.71		32	0.071	16.54		25	0.027	146.219
		25	0.029	95.35		36	0.074	168.823		25	0.02	143.097
		25	0.054	142.393		40	0.07	73.153		25	0.017	170.842
		25	0.033	158.733		44	0.044	30.46		25	0.005	2.089
		25	0.036	53.71		48	0.077	135.287		25	0.019	18.773
		25	0.025	169.021		52	0.014	165.246		25	0.019	156.351
		25	0.023	84.233		56	0.064	46.86		25	0.011	144.69
		25	0.012	117.516		60	0.066	143.789		25	0.017	72.253
		25	0.044	145.015		64	0.023	83.406		25	0.011	178.263
						68	0.089	176.882		25	0.019	137.153
						72	0.032	113.266		25	0.017	145.957
		26	0.044	96.334		76	0.033	102.827		25	0.012	106.015
		26	0.054	160.673		80	0.043	55.557		25	0.014	147.487
		26	0.01	138.65		84	0.025	46.289		25	0.009	142.935
		26	0.04	155.164		88	0.05	156.854		25	0.034	93.928
		26	0.024	174.55		92	0.037	15.275		25	0.019	178.847
		26	0.025	146.688		96	0.073	143.401		25	0.021	46.25
		26	0.033	74.989		100	0.103	159.063		25	0.017	169.247
		26	0.054	161.291		104	0.069	178.222		25	0.018	129.621
		26	0.055	160.341		108	0.039	90.042		25	0.037	119.922
		26	0.029	110.62		112	0.078	138.685		25	0.031	168.223
		26	0.06	152.781		116	0.019	127.765		25	0.01	6.81
		26	0.015	161.744		120	0.114	78.095		25	0.016	174.713
		26	0.039	133.405
		26	0.012	30.04
		26	0.006	150.587		14	0.011	67.74		26	0.019	125.625
		26	0.044	82.026		18	0.013	11.716		26	0.021	101.115
		26	0.046	130.728		22	0.045	152.132		26	0.03	167.968
		26	0.021	165.093		26	0.058	123.952		26	0.039	75.096
		26	0.002	54.414		30	0.024	124.541		26	0.038	163.221
		26	0.037	136.862		34	0.066	83.849		26	0.014	23.927
		26	0.004	164.176		38	0.035	144.3		26	0.015	109.244
		26	0.066	54.294		42	0.084	10.074		26	0.034	160.062
		26	0.041	176.163		46	0.063	77.148		26	0.011	129.347
		26	0.024	8.717		50	0.084	113.123		26	0.017	61.227
		26	0.015	105.388		54	0.174	6.321		26	0.025	145.404
		26	0.013	76.453		58	0.061	79.461		26	0.011	145.418
		26	0.018	79.517		62	0.026	6.893		26	0.023	90.707
		26	0.019	87.289		66	0.06	119.218		26	0.014	127.912
						70	0.011	65.013		26	0.017	165.136
						74	0.078	146.752		26	0.011	51.014
		27	0.036	163.372		78	0.084	60.42		26	0.015	40.678
		27	0.012	160.352		82	0.033	149.955		26	0.018	96.314
		27	0.031	138.501		86	0.039	110.241		26	0.033	69.029
		27	0.046	116.652		90	0.023	25.095		26	0.016	117.492
		27	0.007	32.264		94	0.087	17.707		26	0.008	14.174
		27	0.034	63.295		98	0.065	157.712		26	0.028	93.775
		27	0.042	144.855		102	0.114	46.869		26	0.013	70.31
		27	0.04	4.741		106	0.053	134.764		26	0.012	149.749
		27	0.036	152.663		110	0.035	74.519		26	0.033	86.525
		27	0.013	91.606		114	0.071	162.126		26	0.008	26.825
[truncated: 1,485 more rows]

## Sheet: Fig.7b
Fig. 7b Ratio of mitochondrial movement classified as having NA, PA, and CA with chloroplasts.
[truncated: 12 more rows]

[truncated: 18 more sheets: Fig.7c, Fig.8, Sfig.1b, Sfig.1c, Sfig.2, Sfig.3, Sfig.4, Sfig.6, Sfig.7, Sfig.8b, Sfig.9, Sfig.10, Sfig.11, Sfig.12, Sfig.13, Sfig.14, Sfig.16b, Stable 5]
